# Supplementary material for: Contrasting magma chemistry in the Candelaria IOCG district caused by changing tectonic regimes
Source: Sci Rep. 2024 May 11;14:10793. doi: 10.1038/s41598-024-61489-2 (PMC11088621; doi:10.1038/s41598-024-61489-2)
Supplement: Supplementary file 2 — Supplementary Information 2. [file 41598_2024_61489_MOESM2_ESM.xlsx]

## Sheet: This Study
	Trace Element data																																														Uranium-Lead Dating
Sample	P [ppm]	±	Ti [ppm]	±	Y [ppm]	±	Nb [ppm]	±	Mo [ppm]	±	La [ppm]	±	Ce [ppm]	±	Pr [ppm]	±	Nd [ppm]	±	Sm [ppm]	±	Eu [ppm]	±	Gd [ppm]	±	Tb [ppm]	±	Dy [ppm]	±	Ho [ppm]	±	Er [ppm]	±	Tm [ppm]	±	Yb [ppm]	±	Lu [ppm]	±	Hf [ppm]	±	Ta [ppm]	±	Th [ppm]	±	U [ppm]	±	207Pb/235U	±	206Pb/238U
RRBC_02_1	404	22	10.8	1.2	2093	50	7.48	0.37	2.97	0.53	0.012	0.011	36.9	1.3	0.167	0.035	3.18	0.33	7.41	0.7	0.498	0.086	37	1.5	13.2	0.5	164.8	5.1	66.8	1.9	315.5	9.4	71.1	1.9	679	22	123	3.2	9580	250	2.43	0.16	847	24	1339	37	0.124	0.0063	0.01785
RRBC_02_2	265	26	5.2	1.2	1024	25	2.67	0.26	3.23	0.61	Below LOD	Below LOD	14.51	0.6	0.092	0.033	1.7	0.3	3.8	0.52	0.319	0.052	19.7	1.6	6.76	0.33	83.9	3.5	33.2	1.3	151.3	4.9	33.6	1.2	321	10	59	2.2	10420	270	1.63	0.16	292.7	8.1	496	16	0.1276	0.0094	0.01824
RRBC_02_3	278	21	14.7	2	2087	50	2.09	0.22	3.14	0.64	0.032	0.019	20.08	0.95	0.338	0.059	6.49	0.62	11.1	1.1	0.84	0.13	50.8	2.7	16.5	0.77	186	6.4	68.2	2.7	295.4	9.4	62.6	2.5	553	21	99.9	3.7	9720	320	1.28	0.1	768	30	821	28	0.1173	0.0074	0.01777
RRBC_02_4	387	30	12.3	1.7	1785	37	3.66	0.39	2.99	0.81	Below LOD	Below LOD	30	1	0.252	0.058	4.51	0.58	8.5	0.64	0.614	0.098	43.9	2	13.82	0.51	164.9	6.3	59.5	1.5	256.5	6.5	53.2	1.9	479	12	82.6	2.2	9570	250	2.02	0.14	1095	32	1036	30	0.1274	0.0067	0.0184
RRBC_02_5	364	21	16.6	1.5	3210	110	3.68	0.31	2.99	0.53	0.047	0.021	24.54	0.96	0.522	0.07	7.88	0.57	15.2	1	1.13	0.1	80.1	3.6	26.8	1.1	305	11	109.6	4.2	463	17	95.9	3.2	842	30	143.1	5.3	9370	340	1.89	0.12	1298	48	1253	40	0.126	0.0062	0.01845
RRBC_02_6	243	16	10.6	1.4	895	21	2.13	0.13	3.43	0.55	Below LOD	Below LOD	13.51	0.49	0.102	0.024	1.43	0.22	3.45	0.47	0.27	0.057	18.4	1	6.55	0.3	77.3	2.1	29.33	0.78	132.2	3.4	29.86	0.85	281	7.6	51.4	1.6	9990	240	1.381	0.089	254.9	6.4	430.3	9.5	0.1211	0.0091	0.01822
RRBC_02_7	272	24	26.9	3	1380	83	1.39	0.2	2.29	0.51	0.034	0.018	11.35	0.82	0.41	0.071	6.22	0.75	9.9	1.1	0.94	0.17	41.6	2.8	12.24	0.91	133.9	8.5	46.6	2.9	198	13	41.3	2.6	391	22	66.2	4.4	7500	380	0.82	0.12	260	16	287	16	0.113	0.011	0.01789
RRBC_02_8	354	33	9.7	1.6	1456	72	4.47	0.35	3.4	0.54	Below LOD	Below LOD	26.7	1.4	0.193	0.051	2.8	0.41	6.68	0.69	0.5	0.11	30	1.8	10.56	0.54	126.1	6.9	48	2.4	215	12	47.1	2.3	444	24	78.2	4.1	8790	430	2.14	0.14	921	45	905	48	0.1229	0.0068	0.01867
RRBC_02_9	530	49	7.9	1.9	2370	110	7.6	0.8	4.4	1.5	0.04	0.035	53.5	2.6	0.4	0.12	5.6	1.1	10	1.4	0.99	0.22	62	5.1	20.6	1.2	227	11	82.8	4.9	346	17	72.1	5.1	625	43	107.9	5.3	9000	520	3.07	0.45	1650	100	1411	68	0.1355	0.0075	0.01918
RRBC_02_10	205	18	7.5	1	733	19	1.86	0.18	3.48	0.62	Below LOD	Below LOD	14.18	0.55	0.029	0.013	0.99	0.19	2.48	0.45	0.2	0.05	13.37	0.77	4.69	0.22	59.6	2.1	23.85	0.85	110	3.7	25.25	0.8	248	8.4	46.4	1.5	11210	320	1.295	0.078	230.8	6.9	370	11	0.1224	0.011	0.01768
RRBC_02_11	446	23	13.9	2.1	1945	43	6.99	0.52	2.76	0.58	0.018	0.017	31.4	1.1	0.153	0.048	2.71	0.45	6.67	0.63	0.53	0.11	35.2	2.1	12.27	0.48	150.8	4.4	62.6	1.7	290.4	6.8	65.2	1.9	628	24	119.8	3.3	9430	190	2.72	0.23	740	26	1116	33	0.1202	0.006	0.0186
RRBC_02_12	499	37	14.1	2.5	2567	80	8.98	0.81	3	1.3	0.015	0.02	44.9	1.7	0.32	0.1	4.93	0.69	9.8	1.3	0.71	0.18	46.5	1.9	16.6	1.1	212.2	7.5	83.6	2.6	377	11	82	2.5	757	22	140.2	3.5	9220	240	3.26	0.19	1128	32	1378	42	0.1257	0.0057	0.01861
RRBC_02_13	293	18	11.9	1.4	1075	24	2.8	0.24	3.33	0.6	Below LOD	Below LOD	23.23	0.77	0.093	0.023	1.97	0.29	5.01	0.49	0.377	0.076	23.55	0.94	7.92	0.34	95.7	2.8	36.02	0.92	162.5	3.8	35.21	0.8	331.9	8.9	58.4	1.4	9340	210	1.58	0.12	606	19	762	23	0.1172	0.0067	0.01844
RRBC_02_14	356	19	12.7	1.2	1542	59	5.45	0.25	3.33	0.52	Below LOD	Below LOD	23.27	0.83	0.145	0.027	2.69	0.35	6.24	0.61	0.452	0.07	30.5	1.5	10.56	0.48	129	4.9	50.8	1.9	237.3	9.2	54.6	1.9	533	18	99	3.5	9220	280	2.31	0.12	509	22	979	32	0.117	0.0057	0.01821
RRBC_02_15	430	35	17.9	2	3280	120	3.87	0.46	3.05	0.75	0.063	0.037	25.01	0.94	0.543	0.079	9.1	1.2	16.5	1.3	1.36	0.22	86.6	4.1	28.91	0.73	318	10	112.1	3.4	466	13	97.6	2.3	858	24	149	3.3	9990	210	2.09	0.14	1337	40	1159	32	0.1248	0.0066	0.01861
RRBC_02_16	399	32	19.7	2.5	3047	92	4.1	0.36	3.21	0.84	0.128	0.049	31.2	1.1	0.63	0.13	12.2	1.3	25.6	1.5	2.22	0.23	104.2	4	30.6	1.2	332	11	109.6	3.8	445	13	86	3.3	740	24	126.3	4.1	8660	270	1.96	0.19	976	41	847	36	0.1237	0.0069	0.01842
RRBC_02_17	212	18	32	2.1	989	33	0.82	0.11	3.39	0.56	0.058	0.029	8.48	0.33	0.505	0.075	6.8	0.53	8.99	0.81	1.14	0.12	33.6	1.8	9.36	0.44	100.3	3.9	34.9	1.4	143	5.1	29.8	1.1	274.6	7.5	49.8	1.6	8480	260	0.585	0.061	117.7	4.6	132.2	3.8	0.131	0.018	0.01794
RRBC_02_18																																															0.122	0.0084	0.01901
RRBC_02_19	440	32	36.2	2.8	2240	100	1.6	0.2	2.61	0.49	0.09	0.028	10.8	0.46	0.515	0.056	7.61	0.63	12.33	0.86	1.57	0.14	60.6	3.4	19.18	0.97	214	10	76	3.5	315	15	64	2.9	574	24	100.3	4.9	7690	290	1.076	0.084	504	28	428	15	0.1306	0.01	0.01855
RRBC_02_20	236	32	19.2	3.4	1200	120	2.43	0.34	3.1	1.1	0.033	0.028	17	1.4	0.233	0.051	4.16	0.69	8.07	0.81	0.7	0.15	34.1	4.2	10.6	1.2	118	13	40.9	4.4	175	18	39.3	3.6	383	31	64.9	5	9150	400	1.37	0.19	373	41	722	54	0.1359	0.009	0.01898
RRBC_02_21	223	24	9.8	2	1034	84	1.42	0.22	2.97	0.6	0.047	0.024	11.88	0.72	0.291	0.062	3.73	0.52	7.63	0.96	0.79	0.17	30.6	3.8	9.39	0.93	101.7	8.4	36.9	3	158	12	35.1	2.6	358	25	57.4	4.3	8610	340	1.12	0.12	234	22	340	16	0.1185	0.0084	0.01752
RRBC_02_22	506	28	16.3	1.5	1989	53	4.62	0.3	2.79	0.49	Below LOD	Below LOD	34.8	1.1	0.367	0.05	6.11	0.65	11.6	0.73	1.11	0.11	53.7	2.1	17.51	0.65	193.9	6.2	68.7	1.9	283.4	8.3	59	1.8	534	14	88.6	2.7	7800	230	2.28	0.16	1523	41	1168	30	0.1278	0.0062	0.01859
RRBC_02_23	415	22	12.1	1.3	3231	98	3.78	0.3	3.05	0.51	0.06	0.024	25.78	0.87	0.54	0.062	8.89	0.64	16.7	1	1.26	0.13	88.7	3.4	28	1	322.3	9.7	113	3.6	470	15	96	3	846	29	141.6	4.5	9190	310	1.88	0.12	1359	44	1297	47	0.127	0.0068	0.01874
RRBC_02_24	379	28	10.9	1.2	1673	36	5.38	0.48	3.78	0.91	Below LOD	Below LOD	27.08	0.87	0.12	0.034	2.66	0.44	5.82	0.84	0.48	0.12	32.3	1.2	10.78	0.43	137.1	4.4	55.9	1.5	264	6.9	58	1.9	554	14	103.6	2.9	9710	250	2.34	0.21	584	18	887	19	0.13	0.0073	0.01933
RRBC_02_25	272	24	7.7	1.9	1084	78	2.86	0.35	3.17	0.82	0.55	0.12	27.1	2.3	0.6	0.1	4.23	0.6	5.21	0.61	0.74	0.14	23.6	2.4	7.79	0.64	94.5	7	35.5	2.6	170	13	38.8	2.8	385	25	67.3	5	8980	600	1.68	0.14	508	38	722	48	0.1283	0.0072	0.01862
RRBC_02_26	380	32	11.2	2.3	2920	110	4.04	0.53	3.9	1.4	0.099	0.064	24.7	1.2	0.47	0.11	7.3	1.4	12.6	2	1.12	0.27	66.2	3.6	22.1	1.1	262	13	99.3	3.4	445	17	92.1	3.5	815	30	148.7	5.9	10370	280	1.8	0.21	1240	110	1273	39
RRBC_02_27	436	22	27.9	2.8	2604	96	6.38	0.68	2.75	0.72	0.037	0.022	40.1	1.3	0.349	0.077	5.94	0.61	12.1	1.5	1.07	0.14	61.4	2.7	20.18	0.88	239.7	8.3	87.7	3.1	396	13	83.1	3.1	781	26	134.6	4.1	10140	340	2.95	0.21	1177	35	1307	37	0.1315	0.0064	0.01904
RRBC_02_28	271	26	8.3	2.1	1740	93	2.76	0.33	2.45	0.7	0.021	0.02	22.5	1.6	0.323	0.082	5.54	0.69	9.8	1.4	0.63	0.13	42.6	2.8	13.92	0.77	163	9	59.1	3.3	261	15	56.1	3.4	522	37	83.9	4.2	9890	500	1.71	0.21	708	32	877	36	0.1227	0.0068	0.01884
RRBC_02_29	234	28	10.7	1.4	922	36	2.18	0.24	2.9	0.58	0.0073	0.0085	18.14	0.82	0.104	0.028	2.06	0.37	4.24	0.46	0.338	0.084	19.8	1.5	6.69	0.32	81	4	30.5	1.3	133.4	5.2	30.1	1.3	286	11	50.5	2	10540	380	1.34	0.13	408	13	596	21	0.1292	0.0075	0.01843
RRBC_02_30	319	23	13.8	1.4	2664	85	2.81	0.26	3.03	0.48	0.04	0.018	24.75	0.97	0.477	0.056	7.8	0.58	13.37	0.87	0.957	0.089	65.9	2.5	21.4	0.72	250.3	8	90.9	2.4	384	12	80.5	2.5	726	23	122.5	3.7	9680	290	1.61	0.11	1064	31	1049	31	0.1192	0.0061	0.01887
RRBC_02_31	429	28	16.2	1.7	3370	100	3.84	0.32	2.8	0.51	0.039	0.021	30.53	0.9	0.641	0.093	8.46	0.74	17.2	1.1	1.29	0.15	93.6	3.9	29.5	1.2	332	12	116.7	3.4	499	13	100.2	2.9	856	24	146.5	4.6	9290	280	1.99	0.12	1517	37	1375	44	0.1233	0.0061	0.01861
RRBC_02_32	420	36	20.1	1.9	2070	110	6.23	0.59	3.16	0.65	0.014	0.013	29.2	1.5	0.252	0.069	4.45	0.46	8.27	0.94	0.61	0.14	43.1	2.5	14.89	0.83	179	10	69.4	4	319	15	70.6	3.9	688	39	119.6	6.1	8390	410	2.44	0.24	874	43	1228	58	0.1218	0.0067	0.01856
RRBC_02_33	253	27	35.6	3.4	1270	43	0.95	0.21	2.35	0.55	0.086	0.037	9.59	0.58	0.5	0.088	7.03	0.81	10	1.2	1.23	0.22	36	2.3	10.7	0.56	120.1	5.5	43.6	2.1	181	6.8	36.9	2	353	20	62.4	3	7900	430	0.75	0.12	184.6	8.3	205	7.4	0.121	0.015	0.01858
RRBC_02_34	126	27	6.5	1.6	381	39	1.66	0.24	2.59	0.86	Below LOD	Below LOD	11.43	0.96	0.04	0.028	0.59	0.24	1.23	0.44	0.13	0.059	5.48	0.88	2.39	0.23	32.5	4.5	12.6	1.3	60.4	5.4	15.2	1.4	168	16	28.8	2	10200	720	1.61	0.23	147	12	770	110	0.1235	0.0074	0.01853
RRBC_02_35	433	24	14.4	1.5	3421	92	4.65	0.28	2.83	0.62	0.07	0.026	32.88	0.86	0.642	0.06	8.97	0.56	18.82	0.91	1.56	0.12	97.5	2.8	30.89	0.88	346	10	121.5	3.1	500	13	101.3	2.7	888	24	146.6	3.7	8880	220	2.39	0.13	1622	51	1336	39	0.1223	0.0059	0.0184
RRBC_02_36	307	34	7.9	1.4	1070	47	2.9	0.33	2.26	0.54	Below LOD	Below LOD	16.84	0.9	0.089	0.03	1.51	0.35	4.27	0.62	0.318	0.07	21.9	1.6	7.31	0.4	89.4	4.8	35.2	1.8	166.8	8.9	37.3	2.1	376	20	67.9	3.3	9440	410	1.83	0.18	337	17	602	30	0.122	0.012	0.01761
RRBC_02_37	391	28	14.2	1.8	2789	68	4.79	0.55	2.65	0.77	0.036	0.023	33.6	1.3	0.44	0.078	6.69	0.71	14.9	1.3	1.1	0.2	73	3.6	23.04	0.57	266.7	5.8	95.7	2.8	408	14	82.5	3.2	762	29	129.6	3.8	9130	290	2.08	0.18	1179	44	1151	44	0.1235	0.0067	0.01855
RRBC_02_38	238	16	8.57	0.8	1665	50	1.52	0.2	2.25	0.45	0.0073	0.0072	19.21	0.69	0.198	0.037	3.9	0.4	8.74	0.66	0.694	0.093	43.2	2.1	13.44	0.52	155.2	4.9	57.3	1.8	250	8.5	53.2	1.8	482	16	83.2	3.2	11270	300	1.137	0.074	535	19	602	20	0.1193	0.0075	0.01842
RRBC_02_39	398	32	5.5	1.2	1666	44	3.67	0.29	3.01	0.59	0.02	0.015	33.03	0.95	0.255	0.051	4.2	0.47	8.12	0.63	0.62	0.1	37.2	1.5	12.78	0.41	149.8	5.2	55.4	2	246.1	8.1	53.1	1.9	491	16	85.2	3.5	9720	270	1.76	0.15	1300	48	1168	29	0.1148	0.0069	0.01861
RRBC_02_40	509	40	18.7	2.3	4080	170	5.6	0.56	2.37	0.56	0.1	0.058	45	2.4	0.64	0.11	11.7	1.1	26.3	1.7	2.12	0.23	122.9	6.3	37.2	1.7	415	19	147.9	5	597	25	120.6	6.1	1069	44	181.6	7	9370	390	2.73	0.24	1970	110	1538	73	0.1223	0.0059	0.01896
RRBC_02_41	427	24	10	1.7	1125	29	2.41	0.21	2.69	0.58	Below LOD	Below LOD	16.44	0.69	0.094	0.026	1.49	0.3	3.71	0.49	0.318	0.078	21.6	1.5	7.66	0.38	96.2	3.5	36.8	1.1	171.3	4.9	37.9	1.4	355	13	63.9	1.7	8860	250	1.42	0.12	290	10	484	16	0.1161	0.0084	0.01805
RRBC_02_42	272	21	9.71	0.94	2161	73	2.37	0.25	2.6	0.42	0.027	0.016	20.95	0.75	0.415	0.047	7.34	0.58	14.13	0.89	1.04	0.11	63	2.3	19.29	0.7	212.4	5.6	74.1	2.1	306.9	8.9	62.8	1.9	561	15	92.5	2.7	8310	250	1.33	0.099	726	23	722	21	0.1199	0.0065	0.01817
RRBC_02_43	284	31	11.9	2.4	2057	64	2	0.37	2.6	1.1	0.028	0.026	19.34	0.83	0.208	0.069	4.66	0.73	11.1	1.3	0.75	0.16	53.2	2.5	16.73	0.77	189.7	8.8	66	2.2	285.7	8.9	57.9	2.4	515	16	91	2.9	10120	290	1.2	0.15	651	25	710	26	0.113	0.011	0.01766
RRBC_02_44	111	23	6.3	1.2	274	27	1.45	0.21	2.84	0.51	Below LOD	Below LOD	9.58	0.68	0.0106	0.009	0.29	0.12	0.57	0.19	0.045	0.025	3.66	0.67	1.61	0.26	19.1	2.1	8.21	0.86	43.5	3.9	10.84	0.8	121.2	6.9	22.66	0.84	10430	310	1.32	0.13	100.8	4.8	710	100	0.1212	0.0081	0.0185
RRBC_05_1	275	23	12.7	1.4	1831	56	1.28	0.17	2.43	0.58	0.039	0.02	13.43	0.62	0.522	0.071	7.59	0.62	11.36	0.81	0.95	0.13	46.5	2	15.08	0.51	165.3	4.8	62.9	2.4	274.1	9.3	59.5	2.2	563	17	99.1	3.5	9280	250	1.32	0.14	713	23	956	32	0.119	0.013	0.01879
RRBC_05_2	358	32	24	2.4	1903	56	1.23	0.22	2.43	0.68	0.094	0.038	9.77	0.57	0.469	0.096	7.07	0.87	11.2	1.2	1.2	0.2	48.4	2.2	15.26	0.62	169.3	5	62.8	2.1	269.3	8.5	54.9	1.8	511	17	95.3	2.8	8720	240	1.03	0.12	461	17	520	17	0.1141	0.014	0.01796
RRBC_05_3	228	20	21.9	1.8	1077	35	0.9	0.15	2.71	0.63	0.018	0.014	7.84	0.47	0.218	0.041	3.86	0.4	7.07	0.78	0.75	0.11	31.3	1.7	9.75	0.43	106.3	4.3	37.1	1.4	160.6	6.5	35.2	1.2	334	13	58.9	2.1	8510	310	0.605	0.071	176.6	6.8	225.6	7.6	0.118	0.015	0.01785
RRBC_05_4	269	22	20.1	1.7	653	18	1.02	0.12	1.74	0.38	0.0041	0.0058	7.48	0.31	0.077	0.022	1.33	0.25	3.1	0.51	0.349	0.076	14.8	1	5.03	0.24	58.4	1.8	22.18	0.72	100.8	3.1	22.6	0.73	228.8	7.4	42	1.2	8090	220	0.617	0.056	134.7	4.1	215.4	6.2	0.118	0.016	0.01792
RRBC_05_5	115	21	3.4	1.3	339	14	1.13	0.18	1.98	0.52	Below LOD	Below LOD	8.81	0.47	0.018	0.013	0.35	0.16	0.69	0.23	0.069	0.04	3.96	0.51	1.57	0.15	23.2	1.7	10.3	0.69	56	2.8	15.15	0.71	167.2	6.9	36.4	1.5	10380	220	0.882	0.091	201	21	1184	29	0.124	0.013	0.01881
RRBC_05_6	324	24	19.4	1.9	1904	59	1.32	0.16	2.19	0.51	0.092	0.027	11.12	0.48	0.508	0.061	7.12	0.58	10.95	0.75	1.01	0.13	44.6	2.5	14.47	0.67	166.9	6.1	63	2.1	276	11	56.8	1.8	541	19	96.9	3.5	8720	240	1.34	0.12	597	33	748	31	0.1257	0.014	0.01812
RRBC_05_7	244	26	20.4	2.7	1236	24	1.02	0.16	2.07	0.67	0.032	0.023	8.28	0.43	0.305	0.085	5.23	0.75	9.2	1.1	0.85	0.16	35.4	1.9	10.31	0.51	117	3.9	41.6	1.2	180.4	4	36.51	0.94	353	10	64.4	1.8	9210	230	0.591	0.08	228.2	6.6	277.5	7.1	0.117	0.014	0.0182
RRBC_05_8	190	15	8.3	1.4	1033	39	0.92	0.16	2.1	0.39	Below LOD	Below LOD	10.64	0.5	0.079	0.028	1.29	0.21	4.04	0.57	0.358	0.064	21.2	1.5	7.56	0.4	91.3	3.9	34.7	1.6	157.9	6	36.1	1.4	354	15	61.6	2.4	9770	290	0.672	0.079	345	12	569	16	0.1242	0.015	0.01851
RRBC_05_9	170	23	16.8	2.1	388	34	0.92	0.15	1.91	0.57	Below LOD	Below LOD	4.64	0.3	0.042	0.026	0.7	0.24	1.61	0.37	0.195	0.051	8.1	1.1	2.6	0.29	33.9	3.1	13.3	1.2	58.8	4.6	14.32	0.97	145	10	26.5	1.8	9170	340	0.512	0.078	55.8	4.2	123.8	5.3	0.111	0.018	0.01709
RRBC_05_10	215	19	17.7	1.5	513	12	1.22	0.15	2.39	0.54	Below LOD	Below LOD	5.51	0.33	0.036	0.017	0.63	0.18	1.59	0.29	0.257	0.057	9.75	0.7	3.42	0.2	41.2	1.6	17.07	0.44	78.5	2.4	17.8	0.54	185.1	4.9	35.28	0.86	9190	180	0.672	0.069	78.7	1.9	152.2	5	0.107	0.02	0.01842
RRBC_05_11	270	15	18.4	1.3	1660	42	1.17	0.14	2.46	0.57	0.091	0.036	10.4	0.47	0.455	0.057	6.85	0.64	9.67	0.74	0.83	0.12	39.4	1.8	12.72	0.48	144.5	5.1	54.9	1.6	242.1	6.2	51.5	1.4	482	16	87.5	2.6	7950	230	1.36	0.13	473	15	696	22	0.1247	0.014	0.01837
RRBC_05_12	153	23	20.4	2.8	472	13	1.18	0.2	2.42	0.55	0.014	0.016	6.42	0.38	0.038	0.02	0.59	0.23	1.5	0.28	0.197	0.077	9.01	0.85	3.25	0.21	38.5	1.7	15.52	0.61	71.4	2.3	16.92	0.68	173.1	6.1	31.5	1.1	8260	230	0.58	0.1	92.9	2.4	192.5	4.6	0.122	0.022	0.01783
RRBC_05_13	109	16	18.8	3.2	374	30	0.79	0.19	2.48	0.66	Below LOD	Below LOD	4.74	0.39	0.023	0.015	0.58	0.2	1.36	0.3	0.178	0.081	7.84	0.98	2.54	0.27	32.8	3	12.7	1.2	60.6	5.4	14.8	1.2	154.5	9.9	27.7	2.1	8990	500	0.495	0.046	54	3.5	129.5	7.9	0.117	0.017	0.0182
RRBC_05_14	244	22	24.6	3.3	1285	29	0.96	0.15	1.93	0.61	0.058	0.033	9.45	0.33	0.545	0.081	8.05	0.77	10.69	0.94	1.12	0.15	38.8	2.3	11.64	0.59	128.4	4.2	44.2	1.3	193.1	6.1	40.1	1.2	384	14	68.1	2	8310	270	0.718	0.09	227.3	5	312.7	8.1	0.116	0.015	0.01805
RRBC_05_15	148	21	17.4	2.6	452	45	0.73	0.17	2.27	0.68	Below LOD	Below LOD	5.07	0.38	0.047	0.02	0.76	0.27	2.49	0.67	0.179	0.077	9.9	1.6	3.1	0.43	38.2	4	14.9	1.5	66.5	6.2	16.5	1.4	169	13	27	2.1	8040	360	0.353	0.073	66.3	5.7	147.6	7.4	0.11	0.017	0.01786
RRBC_05_16	264	17	20.9	1.7	1618	29	1.43	0.17	1.87	0.4	0.103	0.029	11.07	0.38	0.538	0.068	7.59	0.59	11.93	0.73	1.01	0.11	42.6	1.6	12.52	0.31	147.1	2.9	55.3	1.1	242.8	4.4	50.5	1	482	10	87.9	1.6	8420	150	1.3	0.1	398.7	6.8	553.3	9.1	0.1155	0.013	0.01834
RRBC_05_17	298	19	17	1.9	794	17	1.54	0.21	2.16	0.46	Below LOD	Below LOD	8.83	0.29	0.105	0.033	1.72	0.28	4.02	0.35	0.386	0.07	17.5	1.1	5.9	0.28	69.9	2.1	26.93	0.81	121.1	2.7	27.87	0.77	272.1	6.8	51.3	1.4	9730	210	0.724	0.081	208.9	3.6	315.4	7.3	0.1298	0.016	0.01839
RRBC_05_18	59	17	3.3	1.2	143	15	0.52	0.11	2.2	0.4	Below LOD	Below LOD	3.06	0.21	Below LOD	Below LOD	0.149	0.08	0.33	0.15	0.029	0.021	2	0.47	0.77	0.11	9.9	1.2	4.26	0.46	21.9	2.3	5.62	0.61	62.3	5.5	13.64	0.99	9960	350	0.301	0.057	87.5	4.5	119.5	7.6	0.132	0.019	0.01845
RRBC_05_19	160	18	18.6	2.3	654	38	1.04	0.15	1.78	0.53	0.012	0.013	6.72	0.62	0.093	0.038	1.96	0.47	4.22	0.61	0.38	0.11	18.5	1.7	5.6	0.44	62.3	3.8	23	1.7	100	7.1	23.3	1.3	237	17	39.8	2.3	8050	510	0.538	0.086	121.5	7.3	260	17
RRBC_05_20	133	30	5.8	2	812	59	0.74	0.2	1.6	0.95	Below LOD	Below LOD	9.08	0.57	0.067	0.064	1.4	0.67	3.05	0.88	0.4	0.11	16.4	2.3	5.27	0.55	65.1	4.9	26.3	2.2	129	12	29.3	2.1	291	18	57.1	4.3	10110	420	0.69	0.12	305	56	495	73	0.1232	0.014	0.01766
RRBC_05_21	136	20	14.1	1.4	515	23	1.08	0.18	2.22	0.47	0.011	0.012	6.35	0.39	0.069	0.021	1.14	0.24	1.99	0.41	0.332	0.061	10.04	0.95	3.59	0.25	43.2	2.3	16.75	0.87	77.6	3.5	18.17	0.87	189.3	7.6	35.2	1.7	8680	300	0.579	0.084	101.9	5.1	181.3	5.9	0.113	0.017	0.0183
RRBC_05_22	335	21	24.9	1.7	1641	32	1.45	0.17	2.6	0.56	0.044	0.022	10.33	0.44	0.459	0.076	6.68	0.58	10.43	0.81	1	0.13	44.4	1.7	13.91	0.33	157.5	4.5	56.2	1.3	241.4	5.6	50.8	1.3	474	14	85.4	1.9	8620	200	0.924	0.08	388.9	8.8	421	10	0.1228	0.014	0.01801
RRBC_05_23	114	20	4.6	1.4	550	28	1.01	0.19	1.79	0.53	Below LOD	Below LOD	8.26	0.44	0.049	0.022	0.48	0.17	1.06	0.28	0.175	0.076	8.4	1.2	3.28	0.28	44	2.8	18.6	1.2	89.9	5.6	21.7	1.2	235	15	43.1	2.2	11620	420	0.68	0.11	160.8	9.2	363	18	0.1133	0.014	0.01813
RRBC_05_24	148	19	16.2	1.6	520	22	0.82	0.18	2.08	0.54	0.02	0.017	5.35	0.37	0.039	0.022	1.06	0.24	2.06	0.42	0.238	0.079	11.9	1	3.63	0.28	44.5	2.3	16.8	0.88	77.6	3.6	17.39	0.82	171.4	7.8	33.1	1.4	8760	320	0.495	0.067	96.5	4.1	154.4	6.3	0.117	0.019	0.01798
RRBC_05_25	134	16	7.9	1	517	18	1.15	0.16	2.15	0.36	Below LOD	Below LOD	7.66	0.3	0.035	0.015	0.56	0.15	1.46	0.27	0.149	0.044	9.22	0.7	3.21	0.17	42.7	1.7	17.12	0.69	80.9	3	19.36	0.66	197.7	5.4	37.5	1.2	10950	250	0.63	0.07	177.7	4.9	345	11	0.126	0.015	0.01802
RRBC_05_26	281	33	16.5	2.5	975	62	1.25	0.2	1.66	0.54	0.026	0.022	8.73	0.39	0.239	0.078	3.27	0.71	6.34	0.94	0.56	0.11	24.9	2.5	7.53	0.74	86.5	6.4	32.3	2	145.5	8.7	31.2	2	306	15	57.6	2.5	9180	260	0.76	0.13	242	14	321	16	0.1203	0.015	0.01791
RRBC_05_27	234	19	23.2	1.8	1217	34	0.91	0.14	1.78	0.44	0.047	0.023	9.14	0.47	0.454	0.067	5.86	0.64	9.88	0.73	0.94	0.12	36.8	1.6	10.76	0.4	119.3	4	41.4	1.4	176.4	6.2	38.2	1.1	362	12	63.1	1.9	7770	220	0.679	0.069	242.5	7.9	303.4	9.6	0.1226	0.016	0.01776
RRBC_05_28	367	24	18.1	2.2	906	24	1.33	0.18	2.11	0.56	0.013	0.014	8.2	0.4	0.13	0.044	2.21	0.45	4.66	0.48	0.461	0.075	19.5	1.2	6.57	0.32	76.8	2.5	29.23	0.78	137.4	3.8	30.7	1	300.6	7	57.7	1.4	8570	180	0.657	0.089	271.5	6.4	392	11	0.1122	0.014	0.01816
RRBC_05_29	296	21	29.8	2.2	1510	37	1.1	0.16	2.49	0.44	0.079	0.028	8.98	0.43	0.615	0.082	7.78	0.91	11.17	0.84	0.89	0.15	40.7	1.9	12.16	0.47	135.7	3.7	49.5	1.5	215.7	5.9	43.9	1	409	10	74.9	2.5	8350	220	0.931	0.09	284	9.6	358.2	9	0.123	0.016	0.01805
RRBC_05_30	152	21	4.7	1.3	1047	37	0.85	0.17	1.91	0.65	Below LOD	Below LOD	12.34	0.61	0.05	0.025	0.87	0.28	3.53	0.86	0.386	0.099	19.5	1.1	6.67	0.45	87.7	4.8	34.4	1.7	161	7.1	37.5	1.4	374	12	72.4	2.1	11440	280	0.672	0.096	303	10	488	17	0.1201	0.013	0.01861
RRBC_05_31	304	32	23.7	1.9	692	11	1.24	0.21	2.88	0.66	Below LOD	Below LOD	6.05	0.42	0.09	0.036	1.83	0.44	3.09	0.66	0.42	0.11	14.7	1.3	5.16	0.28	61	2.7	23.51	0.99	107.3	3.6	23.93	0.87	230	6.6	44.9	1.5	8440	210	0.655	0.098	92.1	3.7	152.1	5.5	0.123	0.021	0.01764
RRBC_05_32	212	17	11.7	1.3	1338	36	1.23	0.18	1.88	0.48	0.005	0.007	11.81	0.51	0.191	0.044	3.72	0.48	7.34	0.66	0.688	0.097	34	1.8	10.48	0.42	123.6	3.8	45.7	1.3	200.4	6.7	44.7	1.2	428	12	75.1	2.4	9870	280	0.793	0.081	346	10	559	15	0.1155	0.013	0.01801
RRBC_05_33	195	16	17.7	2	1007	25	0.87	0.1	1.97	0.38	0.035	0.017	9.54	0.35	0.148	0.027	2.68	0.35	5.28	0.53	0.495	0.073	24.9	1.2	7.86	0.25	91.7	2.8	33.9	1.1	149.3	4.3	32.79	0.82	318.1	9.3	58.5	1.5	9670	230	0.663	0.062	243.2	7.1	400	11
RRBC_05_34	137	17	15.5	1.6	389	15	0.75	0.14	2.25	0.45	Below LOD	Below LOD	4.79	0.32	0.038	0.014	0.76	0.2	1.42	0.24	0.074	0.031	7.76	0.72	2.63	0.19	31.8	1.8	12.73	0.66	58.8	2.8	14.38	0.75	147.2	7	26.9	1.2	9220	390	0.389	0.045	47.4	2.4	124.1	7.6	0.12	0.023	0.01853
RRBC_05_35	146	19	17.9	2	380	26	0.75	0.14	1.66	0.4	Below LOD	Below LOD	4.71	0.32	0.027	0.014	0.42	0.14	1.48	0.37	0.15	0.06	7.9	1	2.51	0.26	32.3	2.2	12.15	0.78	61.6	4.8	14.17	0.8	149.7	8.3	26.3	1.5	9230	420	0.449	0.063	46.9	3.1	124.7	6.2	0.119	0.019	0.01817
RRBC_05_36	142	23	15.4	1.6	615	20	1.03	0.21	2.1	0.6	0.0071	0.0099	6.11	0.35	0.035	0.02	1.15	0.33	2.38	0.42	0.252	0.066	12	1	4.39	0.21	54.7	3.2	20.45	0.93	92.8	3.9	20.89	0.84	203	7.8	38.2	1.4	10090	270	0.562	0.081	103.9	4.6	201.6	6.7	0.113	0.016	0.01808
RRBC_05_37	307	27	26.3	2	1649	56	1.12	0.15	1.84	0.42	0.102	0.035	9.98	0.4	0.457	0.067	7.11	0.55	10.25	0.64	1.07	0.14	43.4	1.7	13.41	0.53	149.1	5.4	55.5	1.6	236.4	7.9	49.2	1.8	457	17	80.9	2.4	8260	210	1.039	0.091	309	15	447	20	0.1193	0.014	0.01841
RRBC_05_38	237	27	13.4	1.5	665	30	1.51	0.26	1.88	0.77	Below LOD	Below LOD	9.54	0.64	0.041	0.022	1.13	0.32	2.73	0.49	0.28	0.093	14.34	0.93	4.69	0.33	57	3.1	22.7	1.1	105	5.9	24.7	1.2	248	12	45.9	2.1	9640	410	0.711	0.082	183	9.4	378	16	0.127	0.017	0.01781
RRBC_05_39	224	21	23.2	2.3	1122	54	1.13	0.15	1.96	0.38	0.032	0.018	8.82	0.46	0.331	0.061	4.88	0.47	8.12	0.84	0.89	0.14	31.8	1.8	9.46	0.46	106	5.6	37.9	1.7	162.1	7.2	35.5	1.7	338	14	60	2.6	8170	270	0.651	0.094	174	10	269	12	0.115	0.015	0.01823
RRBC_05_40	155	16	11	1.3	808	38	0.92	0.14	2.12	0.51	Below LOD	Below LOD	7.84	0.35	0.094	0.032	1.32	0.25	4.05	0.51	0.323	0.068	18.8	1.1	6.27	0.41	73.1	4	27.7	1.4	123.2	5.6	28	1.2	274	11	48.3	1.9	9740	280	0.579	0.078	166.7	7.1	312.2	9.1	0.1225	0.015	0.01813
RRBC_05_41	184	26	17.3	1.9	941	51	1.09	0.17	1.79	0.57	0.025	0.02	9.3	0.5	0.122	0.056	2.42	0.45	5.67	0.98	0.456	0.087	23.2	2	7.59	0.61	84.9	5.9	31.4	2	137	7.5	31.6	1.7	315	20	52.1	2.6	8700	320	0.71	0.12	181	13	328	19
RRBC_05_42	164	31	14.4	3.2	571	53	0.94	0.36	0.73	0.57	0.048	0.071	7.23	0.61	0.114	0.072	1.09	0.82	2.9	1.3	0.29	0.16	13.4	3.1	4.58	0.64	51.7	7.2	19.5	2.7	93.4	8.7	21.3	2.5	215	21	36.3	4	8590	790	0.6	0.11	122	16	272	20
RRBC06_0	167	24	5	1.2	544	28	1.44	0.18	2.48	0.51	Below LOD	Below LOD	11.3	0.71	0.02	0.012	0.44	0.16	1.7	0.29	0.076	0.032	8.94	0.88	3.28	0.27	43.9	2.9	18.17	0.77	87.3	4.8	21.5	1.1	228	13	41.7	2.3	14140	820	1.04	0.12	228	13	679	40	0.1166	0.0094	0.01795
RRBC06_1	312	28	10.9	1.7	1444	80	1.84	0.22	1.42	0.5	0.026	0.018	19.3	1.1	0.246	0.056	4.5	0.55	7.71	0.76	0.58	0.12	33.8	2.8	10.97	0.74	130.9	7.2	50.4	3.1	223	13	52	3.2	517	30	88.6	4.9	11580	560	1.64	0.22	889	48	1295	74	0.1251	0.0079	0.01791
RRBC06_2	257	26	5.1	1.1	1008	43	3.59	0.28	2.15	0.42	0.028	0.019	24.7	1.3	0.057	0.021	1.1	0.26	2.86	0.51	0.152	0.047	17.2	1.3	6.24	0.44	82.1	3.7	33.1	1.4	159.1	7.4	38.1	1.6	391	17	72	3.2	13140	640	2.41	0.2	695	31	2166	96	0.1178	0.0068	0.018
RRBC06_3	439	54	19.3	2.9	1117	42	1.76	0.28	2.19	0.82	0.052	0.04	12.24	0.64	0.324	0.083	4.18	0.72	7	1.3	0.482	0.099	26.5	2.3	9.06	0.57	103.3	4.6	38.7	1.9	172.5	6.9	37.5	1.4	378	15	67	2.7	10400	380	1.17	0.13	408	20	529	23	0.12	0.012	0.01881
RRBC06_4	295	32	22.9	1.7	627	26	1.81	0.19	1.98	0.43	Below LOD	Below LOD	9.02	0.46	0.063	0.018	1.01	0.23	2.46	0.4	0.251	0.052	13.8	1.1	4.56	0.26	54.4	2.7	20.97	0.89	96.4	4.2	21.94	0.95	222	11	39.5	1.5	9610	410	0.862	0.081	141	5.5	225.8	9.5	0.125	0.012	0.0182
RRBC06_5	275	30	12.2	1.7	1646	51	1.69	0.19	2.55	0.61	0.079	0.032	17.46	0.72	0.484	0.068	7.34	0.71	11.62	0.99	0.8	0.12	44.5	2.2	13.67	0.57	151.8	5.6	55.7	1.8	247	7.9	54.8	1.6	516	20	92.8	2.5	11170	280	1.76	0.14	720	35	1020	64	0.1255	0.0069	0.01879
RRBC06_6	434	33	34	2.2	1475	64	1.02	0.16	1.85	0.39	0.1	0.031	8.46	0.44	0.673	0.072	9.02	0.84	13	1.1	1.01	0.11	44.4	2.4	13.65	0.85	143	7	50.8	2.6	210.7	9.6	44	2	407	17	70.9	3.3	7580	300	0.726	0.097	195	10	237	9.1	0.13	0.012	0.01813
RRBC06_7	327	30	25.5	2	881	40	1.5	0.18	2.23	0.46	0.029	0.015	9.37	0.54	0.232	0.046	3.57	0.46	6.04	0.64	0.563	0.089	23.7	1.5	7.54	0.48	83.3	4.6	30.3	1.6	129.7	6.9	29	1.6	279	13	49.5	2.3	9560	380	0.731	0.081	167.5	7.6	232	12	0.121	0.013	0.01803
RRBC06_8	306	29	24.4	1.9	1241	51	1.13	0.17	2.27	0.48	0.063	0.028	9.95	0.58	0.349	0.04	6.07	0.63	9.7	1.1	0.81	0.11	36	2.1	10.86	0.54	114.8	4.9	40.1	1.8	171.5	6.3	37	1.7	345	14	59.9	2.4	8370	290	0.786	0.091	220.8	8.2	269	11	0.132	0.014	0.01792
RRBC06_9	246	30	8.5	1.3	738	46	2.5	0.27	1.69	0.38	Below LOD	Below LOD	15.5	1.2	0.028	0.019	0.91	0.19	2.72	0.5	0.169	0.052	13.8	1.2	4.65	0.36	59.4	3.8	23.6	1.5	112.8	8.1	26.4	1.8	273	19	48.4	3.1	9370	540	1.38	0.15	423	33	827	62	0.1236	0.0088	0.01825
RRBC06_10	310	32	6.4	1.2	2075	68	1.75	0.22	2.54	0.7	0.014	0.014	25.2	1.1	0.363	0.059	6.75	0.77	12.1	1.1	0.8	0.15	49.8	2.8	15.91	0.7	184.2	7.4	70.5	3.1	321	10	70.5	2.7	673	20	123.8	4.1	12940	470	1.71	0.12	1395	58	2047	89	0.1209	0.0057	0.01813
RRBC06_11	272	33	14.1	2	1440	70	1.15	0.22	1.81	0.57	0.071	0.034	14	0.88	0.426	0.083	6.72	0.8	10.4	1.1	0.59	0.15	37.9	3	11.68	0.68	129.3	6	46.2	2.5	202	11	43.3	2	418	23	71.9	3.4	9710	440	1.33	0.16	474	27	626	43	0.1166	0.0097	0.01826
RRBC06_12	327	25	16.9	1.7	1389	63	1.85	0.18	2.43	0.57	0.0044	0.0063	13.19	0.78	0.265	0.059	5.41	0.71	9.88	0.89	0.47	0.092	36.8	2.3	11.68	0.72	131.4	7.2	47	2.1	202.9	9.8	43.8	2	419	21	72.4	3.4	9460	400	1.19	0.14	340	19	471	24	0.1084	0.0091	0.01752
RRBC06_13	272	42	25.5	2.6	1037	61	1.16	0.19	2.08	0.85	0.114	0.052	8.45	0.68	0.45	0.11	5.45	0.79	8.1	1	0.58	0.12	30.3	2.7	9.87	0.76	103.9	7.4	35	2.1	151.7	9.8	30.3	1.9	295	17	52.7	3.5	7900	470	0.661	0.087	145.6	8.1	185	11	0.111	0.017	0.01796
RRBC06_14	345	24	18.3	1.4	797	27	1.82	0.16	2.46	0.52	Below LOD	Below LOD	11.45	0.55	0.077	0.027	1.42	0.27	3.61	0.48	0.389	0.07	16.7	1.1	5.65	0.28	69.8	2.4	26	1.1	118.8	3.1	27.11	0.94	267	8.6	48.7	1.6	10030	300	0.932	0.087	205.9	5.1	327.8	9	0.124	0.011	0.01833
RRBC06_15	275	30	19.2	2.3	1298	84	1.31	0.19	1.81	0.52	0.02	0.014	11.29	0.87	0.308	0.071	5.39	0.65	10	1.1	0.82	0.15	37.4	3.2	11.42	0.78	123.7	7.8	43.6	2.8	183	12	38.4	2.3	382	23	61.4	4	8320	500	0.89	0.13	259	17	342	21	0.1313	0.01	0.01807
RRBC06_16	281	26	26.5	2.6	1063	73	1.08	0.16	1.44	0.48	0.059	0.027	9.6	0.62	0.455	0.073	6.24	0.86	9.5	1.1	0.712	0.098	33.5	2.8	9.72	0.76	100.6	7.1	35.9	2.6	149.6	9	31.9	2.1	301	17	50.4	2.8	7850	390	0.657	0.098	159	10	210	13	0.113	0.015	0.01817
RRBC06_17	307	34	15.4	1.9	1495	55	1.48	0.22	1.68	0.5	0.034	0.021	15.66	0.9	0.49	0.074	7.67	0.81	11.6	1.1	0.8	0.11	42.1	2.2	13.09	0.61	143.2	6.5	51	2.2	218.4	8.3	47.2	2.2	434	17	77.2	3.1	10450	320	1.06	0.12	396	18	502	28	0.1167	0.0081	0.01813
RRBC06_18	229	22	10	1.6	1010	44	1.39	0.2	1.78	0.62	0.021	0.017	13.34	0.92	0.077	0.029	1.63	0.36	3.76	0.6	0.264	0.059	20.6	1.8	7.33	0.53	85.5	4.8	33	1.9	151.2	8	32.4	1.6	312	17	56.5	2.8	10350	440	0.86	0.1	308	16	479	25	0.1239	0.0092	0.01825
RRBC06_19	338	39	24.4	3.1	722	50	1.46	0.31	2.37	0.62	0.014	0.016	8.89	0.62	0.095	0.037	1.68	0.38	3.23	0.75	0.39	0.11	15.5	1.3	5.23	0.43	61.2	4	23.1	1.3	105.9	6.3	23.9	1.6	250	18	42.5	2.7	7320	410	0.82	0.11	187	13	318	21	0.134	0.017	0.01801
RRBC06_20	296	27	25.9	2.5	1228	71	1.33	0.21	1.96	0.67	0.048	0.031	10.84	0.75	0.503	0.089	7.8	1	10.5	1.2	0.94	0.14	36.9	2.2	11.43	0.73	120.4	6.6	41.6	2.4	175.4	9.4	37.9	2	354	19	59.8	3.1	8880	460	0.732	0.098	197	10	242	14	0.128	0.012	0.01808
RRBC06_21	282	36	20.6	3	1185	83	1.29	0.23	2.04	0.68	0.05	0.026	12.7	1.2	0.557	0.074	7.26	0.81	10.6	1	0.82	0.17	36.5	3.5	11	1	123	9.8	41.2	3.5	169	13	36.3	2.7	369	32	57.5	4.4	8440	670	0.91	0.13	244	21	316	31	0.125	0.014	0.01827
RRBC06_22	307	32	29.5	3.1	1166	49	1.11	0.24	2.24	0.53	0.031	0.023	9.23	0.75	0.439	0.086	5.77	0.76	9.6	1.3	0.91	0.15	34.9	2.2	10.26	0.59	109	4.8	39.7	2.1	165.9	7.2	35	1.8	316	14	57.3	1.9	9110	240	0.56	0.11	158.8	7.8	193.6	8.3	0.118	0.02	0.018
RRBC06_23	471	36	20.6	1.7	907	38	1.56	0.18	1.7	0.46	0.0018	0.0037	11.02	0.63	0.144	0.031	2.41	0.37	5.19	0.58	0.436	0.082	21.1	1.4	7.15	0.42	80.5	3.8	30.8	1.4	137	5.9	30.5	1.4	301	11	53.8	2.4	9350	400	0.747	0.086	209	11	306	14	0.113	0.011	0.01808
RRBC06_24	298	36	17.9	2.1	1257	65	1.48	0.24	2.01	0.69	0.024	0.02	12.08	0.99	0.438	0.088	6.79	0.63	10.4	1.2	0.99	0.19	38.9	2.8	11.71	0.74	126.8	7.2	44.4	2.3	187.8	8.7	40.8	1.5	380	22	64.3	2.7	9340	410	0.74	0.12	273	24	338	37	0.1169	0.01	0.01811
RRBC06_25	282	24	27.9	2.4	1029	65	1.19	0.16	1.97	0.4	0.05	0.022	8.79	0.61	0.366	0.06	5.27	0.84	7.9	0.96	0.83	0.15	30.5	2.7	8.97	0.71	97.7	6.9	34.8	2.2	146.5	9.3	31.2	1.9	303	18	52.1	2.7	8640	360	0.608	0.075	143	11	192	11	0.126	0.014	0.01809
RRBC06_26	309	42	28	3.8	1150	57	1.1	0.28	1.59	0.62	0.025	0.027	9.42	0.72	0.47	0.1	6.1	0.82	9.8	1.5	0.89	0.24	34.2	2.5	10.49	0.67	112	5.8	37.9	2.3	161.2	8.1	33.8	2.2	311	15	56.2	3.1	8950	460	0.69	0.14	160	10	190	11	0.114	0.023	0.01821
RRBC06_27	273	28	9	1.4	923	45	2.34	0.29	1.95	0.48	Below LOD	Below LOD	17.7	1.1	0.064	0.026	1.35	0.35	3.48	0.55	0.212	0.062	17.3	1.3	6.15	0.4	76	3.8	29.8	1.7	140.5	7.8	33.4	1.7	336	18	60.9	3.7	12360	630	1.33	0.13	652	41	1165	83	0.1312	0.0094	0.01835
RRBC06_28	312	29	8.8	1.2	1675	74	1.86	0.27	1.54	0.38	0.0019	0.004	18.24	0.97	0.262	0.051	4.92	0.61	9.8	1	0.541	0.089	41.8	2.7	13.21	0.77	153	8.1	55.9	2.7	252	12	54.3	2.6	511	26	90.1	4.1	8390	390	1.27	0.13	751	40	1029	60	0.133	0.013	0.01819
RRBC06_29	317	23	18.6	1.4	1184	73	1.52	0.17	2.18	0.44	0.038	0.019	12.48	0.55	0.393	0.063	6.12	0.69	9.27	0.87	0.74	0.1	34.1	2.4	10.28	0.66	114.4	7.2	39.9	2.3	172.5	9.7	38	2.2	360	18	61.5	3.5	9300	350	1.033	0.091	272	18	365	17	0.1211	0.0086	0.01814
RRBC06_30	412	26	25.8	2.2	1696	59	1.62	0.17	2.13	0.52	0.083	0.03	9.89	0.45	0.544	0.083	7.25	0.54	12	1	1	0.13	48.9	2.6	14.7	0.65	162.9	6.9	57.2	2.2	245.4	9	50.1	1.8	475	16	81.6	3.1	7980	260	0.88	0.086	293	12	348	11	0.127	0.012	0.01787
RRBC06_31	267	28	10.3	1.5	1493	65	1.38	0.23	2.08	0.61	0.008	0.011	17.6	1.1	0.25	0.063	4.78	0.58	8.8	1.1	0.66	0.12	36.8	2.5	11.44	0.64	131.4	7.3	49.4	2.6	221	12	47.7	2.4	444	24	81.1	4.3	11530	580	1.07	0.13	567	27	798	34	0.1187	0.0094	0.01812
RRBC06_32	479	33	17.1	2	986	34	1.44	0.18	1.81	0.47	Below LOD	Below LOD	11.09	0.6	0.165	0.036	2.77	0.39	4.51	0.56	0.426	0.097	21.9	1.3	7.41	0.37	85.1	3.9	31.8	1.2	147.7	6.4	32.8	1.3	334	12	59.5	2.6	9570	420	0.89	0.1	306	10	422	15	0.1134	0.0095	0.01799
RRBC06_33	321	37	9.1	1.2	938	50	1.97	0.17	1.7	0.55	Below LOD	Below LOD	19.8	1.3	0.094	0.027	1.75	0.39	3.55	0.54	0.261	0.079	18.1	1.5	6.4	0.52	78.8	5.2	30.9	1.7	144.4	7.9	34.1	1.9	346	22	60.3	3.4	10950	560	1.42	0.13	759	47	1308	86	0.107	0.015	0.01824
RRBC06_34	263	37	16	3	1099	90	1.56	0.23	1.92	0.6	0.021	0.018	11.62	0.87	0.161	0.047	3.68	0.56	7.6	1.1	0.48	0.11	30.8	3	9.19	0.77	100.7	8.7	37.1	3.2	159	13	35.1	2.8	344	28	56.4	4.3	7810	600	1.06	0.13	256	21	384	30	0.137	0.015	0.01825
RRBC06_35	283	32	21	2	1040	40	1.52	0.21	1.25	0.62	0.009	0.013	8.9	0.51	0.176	0.049	3.51	0.57	6.55	0.92	0.481	0.092	27.8	1.8	8.39	0.52	95.5	4.6	35.1	1.7	154.6	6.3	32.2	1.2	312	15	55.3	2.2	8950	290	0.7	0.11	168.8	6.3	249	8	0.134	0.015	0.01806
RRBC06_36	334	34	34.8	2.3	1129	58	1.01	0.15	1.71	0.54	0.073	0.039	8.66	0.59	0.6	0.1	7.73	0.66	10.9	1.1	1.06	0.16	36.6	2.4	10.4	0.65	112.2	6.3	38.5	2.1	161.8	8.6	33.6	1.9	313	17	53.6	2.6	6990	340	0.61	0.12	130.6	7.9	169.2	9.2	0.102	0.018	0.01804
RRBC06_37	249	23	14.6	1.3	905	37	1.44	0.16	1.74	0.39	Below LOD	Below LOD	9.97	0.49	0.061	0.021	2.04	0.4	4.08	0.6	0.301	0.065	21.4	1.5	6.88	0.41	80.6	4.1	29.6	1.4	132.6	6.3	28.7	1.3	283	10	51.5	2.4	10580	360	0.733	0.09	191.8	8.5	304.6	9.7	0.124	0.013	0.01788
RRBC06_38	641	61	25.1	2.9	2500	120	2.1	0.38	1.45	0.45	0.143	0.06	11.2	0.77	0.65	0.13	9.2	1.2	16.4	1.6	1.21	0.12	74.4	4.3	21.9	1.2	239	10	85.7	4.1	357	16	72.7	3.2	646	37	114.7	5.7	7010	370	1.31	0.14	498	30	504	26	0.113	0.012	0.01805
RRBC06_39	285	25	26.6	2.7	1031	63	1.14	0.17	1.95	0.51	0.037	0.02	9.34	0.74	0.418	0.066	6.35	0.87	8.69	0.9	0.84	0.13	33.5	2.5	9.43	0.63	102.4	6.1	35.7	2.1	147.6	9	32	2.1	299	20	48.6	2.9	7500	470	0.593	0.072	146.7	9.1	188	12	0.123	0.015	0.01805
RRBC06_40	304	33	15.9	2.7	1591	56	1.31	0.25	2.99	0.93	0.109	0.06	14.5	1.1	0.52	0.11	7.9	1	10.6	1.2	0.86	0.17	40.3	3.1	12.91	0.84	144.7	6	52.2	2	234.3	8.9	49.1	2	442	18	82.1	3	10030	350	1.75	0.18	486	17	676	22	0.11	0.011	0.01839
RRBC06_41	314	31	28.4	2.7	1264	37	1.08	0.18	2.26	0.69	0.064	0.028	10.75	0.44	0.493	0.067	7.71	0.75	11.6	1.3	1.04	0.16	39.9	1.9	12.1	0.49	125.6	4.7	43.8	1.7	185.2	6.6	38	1.3	356	12	63.5	2.1	9620	350	0.675	0.09	194.2	5.8	224.2	6.7	0.118	0.015	0.01796
RRBC06_42	314	35	26.3	2.5	1438	68	1.34	0.18	1.91	0.45	0.031	0.018	11.03	0.74	0.556	0.084	7.07	0.77	9.98	0.78	1	0.16	41.5	2.7	12.7	0.68	137.3	6.3	48.3	2.2	207.4	9.7	43.6	1.9	402	19	68.1	2.7	7960	330	1.11	0.13	311	15	395	17	0.1215	0.0099	0.01806
RRBC06_43	254	23	17.6	1.7	1300	58	1.33	0.16	1.48	0.43	0.056	0.025	12.7	0.63	0.52	0.059	7.11	0.64	10.11	0.96	0.79	0.16	38	2	11.45	0.65	124.1	5.1	43.3	2.1	189.3	9.2	39.8	1.9	371	18	64.6	3.1	8860	430	1.052	0.086	308	15	388	19	0.1289	0.0092	0.01811
RRBC06_44	315	40	28.8	3.1	1429	79	1.24	0.2	1.71	0.7	0.094	0.055	10.45	0.74	0.51	0.094	7.4	1.1	10	1.3	0.81	0.14	39.1	3	11.74	0.77	129.4	9.1	47.3	2.6	205	11	43.5	2.6	400	23	69	4.2	7890	480	1.32	0.18	264	16	359	20	0.103	0.015	0.01813
RRBC_08_1	243	26	7.3	1.6	767	30	1.07	0.17	2.74	0.58	Below LOD	Below LOD	7.49	0.43	0.04	0.022	0.7	0.22	2.28	0.44	0.92	0.12	13.1	1.1	4.51	0.28	61.7	3	26.5	1.2	132.1	6.1	33.3	1.5	361	16	76.9	3.4	7850	290	0.586	0.083	14.62	0.78	37	1.5	0.106	0.03	0.0175
RRBC_08_2	160	22	6.7	1.2	401	19	0.73	0.13	2.48	0.62	Below LOD	Below LOD	6.13	0.35	0.021	0.012	0.27	0.11	0.86	0.27	0.46	0.089	6.45	0.64	2.62	0.18	32.3	1.8	13.51	0.78	68.2	3.4	16.97	0.93	185.3	9.9	37.1	2	8060	380	0.37	0.051	13.53	0.67	30.8	1.3	0.115	0.034	0.0177
RRBC_08_3	229	27	7.8	1.4	924	35	1.19	0.15	2.95	0.58	Below LOD	Below LOD	9.06	0.46	0.067	0.025	1.1	0.25	2.94	0.39	0.84	0.11	16.6	1.1	5.44	0.3	75.2	3.7	30.7	1.4	153.9	5.5	38.1	1.6	404	18	84.1	3	8100	250	0.61	0.065	23.62	0.96	47.2	1.8	0.109	0.026	0.01732
RRBC_08_4	259	23	10.1	1.5	886	40	1.32	0.2	2.37	0.57	Below LOD	Below LOD	8.56	0.54	0.034	0.016	0.99	0.25	2.57	0.44	0.91	0.15	15	1	5.14	0.31	69.3	3.7	29.8	1.2	149.2	6.5	37.7	1.5	416	18	86.8	3.5	7530	320	0.655	0.08	18.99	0.93	49.9	2.3	0.123	0.031	0.01809
RRBC_08_5	228	22	8.6	1.5	700	33	1	0.12	2.55	0.45	Below LOD	Below LOD	7.98	0.51	0.03	0.015	0.65	0.17	2.08	0.38	0.78	0.13	11.15	0.96	3.96	0.27	53	2.9	22.7	1.1	119.1	6	29.1	1.3	319	15	65.6	3.1	7460	390	0.47	0.063	20	1.1	43.3	1.8
RRBC_08_6	172	26	8.2	1.5	589	42	0.92	0.21	1.52	0.74	Below LOD	Below LOD	7.08	0.79	0.062	0.039	0.76	0.32	1.25	0.38	0.75	0.15	8.1	1.1	3.01	0.32	42.8	3.5	18.7	1.3	100.8	7.2	26.3	2.4	322	24	65.6	4.5	6790	500	0.48	0.14	22.3	1.5	53.1	3.5	0.139	0.024	0.01797
RRBC_08_7	227	21	8.8	1.4	748	35	1.09	0.14	2.33	0.54	Below LOD	Below LOD	8.41	0.49	0.015	0.011	0.81	0.24	2.13	0.42	0.78	0.13	12.41	0.85	4.33	0.24	59.5	3.4	24.5	1.2	126.3	6	31.7	1.5	346	15	72.8	3.8	7850	320	0.552	0.081	19.2	1.1	46.5	2.1	0.139	0.031	0.01734
RRBC_08_8	269	24	8.3	1.2	1288	32	1.06	0.13	2.41	0.46	Below LOD	Below LOD	9.82	0.42	0.119	0.032	2.16	0.35	5.17	0.64	1.54	0.18	23.5	1.2	8.32	0.34	105.5	3.4	42.6	1.4	203.1	6.2	46.8	1.6	482	17	94.4	3.1	7900	270	0.497	0.065	34	1.1	56.7	1.7	0.122	0.022	0.01723
RRBC_08_9	175	20	7.5	1.3	473	25	0.8	0.13	2.65	0.62	Below LOD	Below LOD	6.58	0.48	0.025	0.017	0.69	0.2	1.07	0.24	0.516	0.099	7.98	0.92	3.16	0.28	39.6	2.5	15.7	0.8	76.3	4	18.7	1.1	204	12	39.8	2.2	7640	360	0.371	0.059	15.6	0.81	33	1.6	0.124	0.04	0.0172
RRBC_08_10	165	22	7	1.1	487	21	0.78	0.13	2.85	0.62	Below LOD	Below LOD	6.33	0.37	Below LOD	Below LOD	0.49	0.14	1.31	0.27	0.476	0.085	7.62	0.76	2.74	0.21	37.5	2	16.13	0.91	79.9	4	20.1	0.97	222	10	44.9	2	8050	360	0.42	0.061	15.6	0.83	34.5	1.6	0.125	0.035	0.01727
RRBC_08_11	297	24	10.6	1.5	1015	38	1.63	0.18	2.7	0.63	Below LOD	Below LOD	9.74	0.4	0.036	0.016	0.95	0.19	2.46	0.38	0.93	0.12	15.7	1.1	5.67	0.26	74.8	3.1	32.6	1.2	172.1	6.3	43	1.6	484	16	98.5	3.6	7850	250	0.694	0.072	21.79	0.89	59.6	1.9	0.132	0.026	0.01785
RRBC_08_12	188	21	8.3	1.3	566	22	0.94	0.11	2.24	0.51	Below LOD	Below LOD	6.82	0.39	0.031	0.014	0.47	0.12	1.69	0.29	0.542	0.086	9.04	0.62	3.38	0.21	45.8	2.1	18.31	0.87	92.8	3.8	22.65	0.93	254	10	49.5	2	7510	290	0.44	0.05	14.02	0.69	31.8	1.2	0.128	0.032	0.01709
RRBC_08_13	146	17	6.7	1.3	385	18	0.94	0.12	2.4	0.47	Below LOD	Below LOD	6.16	0.41	Below LOD	Below LOD	0.165	0.075	1.11	0.22	0.332	0.071	5.55	0.55	2.25	0.16	28.8	1.6	12.47	0.6	63.1	3.1	15.91	0.73	183	11	36.2	1.7	7720	350	0.367	0.061	12.11	0.53	29.4	1.3	0.114	0.037	0.0177
RRBC_08_14	104	14	5.1	1.1	312	15	0.81	0.12	2.55	0.46	Below LOD	Below LOD	6.37	0.35	0.0129	0.0089	0.198	0.097	0.78	0.18	0.267	0.049	4.05	0.39	1.67	0.12	22.2	1.3	9.59	0.52	50.2	2.6	13.53	0.64	161	7.1	33.4	1.4	9350	370	0.511	0.06	21.3	1.2	55.6	2.2	0.115	0.023	0.01658
RRBC_08_15	232	22	6.9	1	651	28	0.84	0.11	2.95	0.53	Below LOD	Below LOD	7.6	0.43	0.021	0.014	0.75	0.21	2.1	0.37	0.68	0.11	11.74	0.89	4.08	0.25	52.2	2.8	21.3	1	104.3	5.4	25.6	1.2	285	12	57.2	2.8	7820	300	0.492	0.072	16.57	0.89	35.7	1.5	0.124	0.034	0.01709
RRBC_08_16	231	19	10.2	1.7	820	22	1.2	0.17	2.6	0.5	Below LOD	Below LOD	8.09	0.42	0.032	0.016	0.64	0.18	1.91	0.3	0.93	0.12	12.85	0.93	4.75	0.25	60.6	2.6	26.1	0.9	133.1	4.7	33.7	1	369	12	76.3	2.3	7660	230	0.557	0.064	17.88	0.7	46.7	1.5	0.116	0.026	0.01701
RRBC_08_17	227	47	8.7	2.2	852	88	1.43	0.25	1.71	0.51	Below LOD	Below LOD	10.4	1.2	0.063	0.028	0.84	0.32	2.45	0.77	0.59	0.16	12.2	1.8	4.45	0.59	60.4	6.6	26.9	2.6	133	13	35.7	4.1	418	49	76.9	7.3	7080	790	0.6	0.12	32	3.7	70.3	6.9	0.153	0.024	0.01804
RRBC_08_18	216	22	8.1	1.4	664	27	1	0.14	2.28	0.45	Below LOD	Below LOD	7.24	0.44	0.027	0.015	0.67	0.18	1.87	0.34	0.6	0.1	10.44	0.97	3.82	0.23	50.9	2.5	21.9	1.1	110.7	5.1	27.2	1.3	302	14	58.6	2.6	7670	290	0.517	0.073	16.53	0.87	39.5	1.6	0.123	0.033	0.01753
RRBC_08_19	123	23	5.6	1.3	418	30	0.92	0.19	1.47	0.41	0.0043	0.0086	6.04	0.48	0.027	0.019	0.42	0.18	0.97	0.27	0.544	0.099	5.8	0.81	2.13	0.25	29.1	2.7	11.76	0.92	66.3	5.2	19.4	1.4	234	14	51.7	3.3	7470	520	0.358	0.055	19.3	1.4	47.8	3.6	0.105	0.026	0.01738
RRBC_08_20	272	19	10.3	1.3	712	31	0.79	0.15	2.73	0.63	Below LOD	Below LOD	6.74	0.46	0.036	0.015	0.74	0.21	2.24	0.4	0.76	0.13	12.4	1.2	4.21	0.27	55.3	3	23.3	1.2	115.6	5.6	28.1	1.5	307	19	59.6	3	6950	340	0.455	0.062	16.29	0.97	33.4	1.7	0.139	0.038	0.0166
RRBC_08_21	171	29	8	1.5	619	39	0.82	0.18	2.69	0.75	Below LOD	Below LOD	6.96	0.51	0.024	0.017	0.68	0.22	1.39	0.39	0.76	0.15	10.2	1.2	3.89	0.35	50	4.2	20.3	1.5	101.5	5.8	25.9	1.7	286	21	52.4	3	8120	440	0.392	0.069	17.7	1.3	37.8	2.7	0.128	0.052	0.0175
RRBC_08_22	195	23	10	1.7	616	32	0.86	0.13	2.02	0.44	0.028	0.018	7.52	0.36	0.038	0.018	1.05	0.26	1.52	0.33	0.68	0.11	11.1	1.2	4.09	0.29	51.5	3.3	21.4	1.3	104	5.7	24.5	1.1	269	12	53.2	2.7	8480	280	0.496	0.066	16.07	0.85	31.2	1	0.085	0.036	0.0179
RRBC_08_23	198	17	8.2	1.2	588	24	0.8	0.12	2.94	0.61	Below LOD	Below LOD	7.61	0.45	0.027	0.013	0.65	0.14	1.8	0.31	0.66	0.11	10.86	0.71	3.92	0.27	47.7	2.3	19.55	0.9	93.6	4.4	21.8	1	240	10	46.9	2.1	7920	310	0.45	0.075	15.51	0.76	29.2	1.1	0.094	0.03	0.017
RRBC_08_24	198	19	7.5	1.2	585	25	1.08	0.14	2.52	0.48	Below LOD	Below LOD	7.25	0.41	0.0152	0.009	0.6	0.14	1.46	0.24	0.632	0.09	8.82	0.76	3.42	0.17	44.2	2	19.16	0.7	95.8	3.9	23.73	0.96	261	10	53.5	2	7700	280	0.436	0.057	15.01	0.66	35.6	1.4	0.126	0.032	0.0173
RRBC_08_25	180	22	9.2	1.4	471	26	0.66	0.11	2.62	0.67	Below LOD	Below LOD	5.63	0.35	0.027	0.013	0.48	0.14	1.33	0.24	0.54	0.1	8.21	0.68	2.96	0.25	37.7	2.7	15.06	0.85	74.1	4.2	17.2	1	193	12	37.8	2.4	6740	350	0.313	0.045	12.64	0.71	27.5	1.5	0.159	0.035	0.0172
RRBC_08_26	204	33	12.7	2.3	648	25	0.8	0.19	2.24	0.84	0.137	0.085	6.7	0.37	0.059	0.036	0.49	0.21	1.59	0.46	0.71	0.15	9.9	1.4	3.71	0.37	51	3	22.4	1.3	111.2	5.5	27.1	1.5	294	12	63.2	2.9	7960	290	0.44	0.065	17.1	1	37.7	1.4	0.156	0.053	0.0176
RRBC_08_27																																															0.135	0.026	0.01733
RRBC_08_28	208	27	7.9	2	586	22	0.8	0.18	2.05	0.54	0.008	0.011	7	0.49	0.023	0.015	0.69	0.27	1.58	0.37	0.49	0.11	8.81	0.87	3.53	0.24	43.5	2.2	18.51	0.87	94.4	4	23.3	1.2	252	12	52.6	2.4	7790	320	0.312	0.064	15.29	0.81	36.3	1.5	0.097	0.038	0.0173
RRBC_08_29	179	22	6.3	1.1	772	32	0.86	0.13	2.03	0.41	0.0013	0.0027	7.53	0.44	0.04	0.017	1.11	0.22	2.87	0.42	0.99	0.15	15.4	1.2	5.11	0.33	64	2.7	26	1.4	125.9	6.1	29.4	1.3	318	12	63.9	2.3	8140	290	0.47	0.069	27.9	1.4	51.3	2.4	0.121	0.023	0.01685
RRBC_08_30	192	18	8.6	1.1	578	17	1	0.12	2.58	0.53	0.05	0.024	7.83	0.34	0.035	0.019	0.56	0.11	1.49	0.25	0.536	0.083	8.93	0.64	3.29	0.19	42.9	1.7	18.64	0.71	92.5	3.2	22.91	0.9	251.6	9.1	54.2	2	7920	250	0.452	0.064	24.49	0.97	45.9	1.5	0.137	0.026	0.01766
RRBC_08_31	312	27	9.2	2	1119	56	1.59	0.26	1.86	0.65	Below LOD	Below LOD	11.66	0.72	0.052	0.024	1.02	0.27	2.86	0.45	0.97	0.17	16	1.6	6.24	0.47	82.6	4.6	37.5	2.1	194	11	48.2	2.7	523	27	102.2	5.5	6970	410	0.661	0.096	27.2	1.4	66.7	3.7	0.119	0.023	0.01741
RRBC_08_32	217	23	7.8	1.3	1211	63	0.91	0.16	1.51	0.48	Below LOD	Below LOD	9.41	0.51	0.125	0.033	2.16	0.31	4.65	0.45	1.7	0.19	24.9	1.2	8.12	0.4	102.2	6.3	40.8	2.2	192.1	9.4	46.4	2.6	474	25	91.4	4.7	7280	370	0.456	0.055	34.9	1.8	56.2	3	0.121	0.029	0.0174
RRBC_08_33	284	27	6.9	1.2	1479	65	1.5	0.19	2.07	0.42	0.0055	0.008	12.9	0.91	0.099	0.029	2.12	0.39	4.52	0.53	1.74	0.18	24.6	1.6	8.86	0.43	117.6	6.2	50	2.7	240	11	57.5	2.7	603	29	120.4	5.8	7450	340	0.627	0.076	51.5	2.3	82.6	3.8	0.122	0.024	0.01758
RRBC_08_34	260	25	8.5	1.4	887	42	1.29	0.22	2.53	0.55	Below LOD	Below LOD	9.25	0.55	0.052	0.019	0.97	0.27	2.8	0.42	0.91	0.15	14.7	1.1	5.4	0.38	69	3.4	28.6	1.5	148.1	7.4	36.1	1.8	393	16	78.3	3.7	7660	270	0.559	0.084	21.8	1.4	48.1	2.1	0.137	0.027	0.01715
RRBC_08_35	108	25	4.6	1.2	402	47	0.76	0.24	1.7	1.1	0.03	0.035	7.7	1.1	0.032	0.025	0.69	0.34	1.18	0.38	0.48	0.14	5.9	1.4	2.06	0.32	28.9	3	12.1	1.5	65.3	7.4	17.1	1.8	199	24	39.7	4.9	6850	700	0.46	0.12	24.8	3.4	51.9	4.9	0.116	0.017	0.01557
RRBC_08_36	235	37	9.2	2.5	863	93	1.31	0.28	1.99	0.72	0.013	0.018	10.5	1.2	0.025	0.024	0.79	0.44	2.55	0.76	0.75	0.18	13.9	2.2	5.09	0.57	63.1	7.2	30.1	3.4	150	18	37.3	4.7	424	47	80.9	8.3	6590	700	0.58	0.14	24.7	2.6	61.6	6.3	0.113	0.022	0.01719
RRBC_09_1	237	39	3.1	1.3	498	14	1.03	0.17	2.75	0.6	0.15	0.13	10.94	0.5	0.082	0.043	0.88	0.31	1.42	0.32	0.52	0.11	6.67	0.65	2.47	0.18	31.9	1.4	14.81	0.48	77.9	2.8	21.07	0.77	248	9.7	56.7	1.8	9280	240	0.533	0.084	50.9	2.1	100.6	3.3	0.129	0.025	0.01642
RRBC_09_2	315	34	5.8	1.3	1019	94	1.39	0.26	2.07	0.6	0.016	0.019	14	1.2	0.111	0.042	2.3	0.41	4.2	0.7	1.9	0.34	20.8	3	6.69	0.79	80.6	8	31.8	2.7	158	14	38.8	3	442	31	90.7	6.9	7760	430	0.594	0.095	77.4	8.8	106.7	6.7	0.13	0.019	0.01698
RRBC_09_3	221	74	Below LOD	Below LOD	337	30	0.9	0.19	1.7	1.2	0.16	0.1	6.71	0.5	0.033	0.048	0.58	0.42	0.61	0.39	0.33	0.14	4.8	1.1	1.65	0.24	22.2	2.4	9.65	0.8	54	3.9	14.8	1.3	167	13	38.4	2	9320	430	0.31	0.12	27.3	1.5	62.4	3.1	0.134	0.022	0.01704
RRBC_09_4	141	26	4.4	1.3	503	35	1.07	0.2	2.22	0.68	Below LOD	Below LOD	7.42	0.46	0.034	0.022	0.63	0.2	1.22	0.3	0.48	0.13	7.32	0.94	2.63	0.23	36.5	2.9	16.2	1.2	85.3	6.1	22	1.6	258	15	59	3.5	9300	400	0.489	0.079	29	2.4	62.3	3.9	0.122	0.02	0.0168
RRBC_09_5	159	20	5.2	1.6	606	26	0.98	0.15	2.15	0.59	Below LOD	Below LOD	8.8	0.44	0.035	0.019	0.9	0.23	1.61	0.36	0.78	0.12	8.48	0.97	3.2	0.24	42.1	2.2	18.36	0.85	96.5	4.3	25.2	1.1	304	14	68.2	3.1	8100	330	0.485	0.092	36.8	2.4	72.3	3.8
RRBC_09_6	206	23	7	1.3	575	33	1.22	0.21	2.29	0.54	Below LOD	Below LOD	9.05	0.64	0.025	0.015	0.54	0.16	1.31	0.3	0.59	0.11	7.48	0.79	2.84	0.22	38.9	2.5	17.42	0.99	95	5.2	26	1.4	297	15	66	3.4	7800	330	0.562	0.074	31.7	2.2	72	3.6	0.133	0.031	0.01775
RRBC_09_7	328	56	5.4	2.9	717	23	1.44	0.29	2.41	0.97	0.052	0.044	10.32	0.5	0.064	0.039	0.7	0.29	1.72	0.55	0.68	0.19	9.7	1	3.43	0.4	48	2.6	22.5	1.3	119.8	4.7	31.5	1.6	355	14	83.4	3.3	9020	340	0.683	0.098	42.8	2.2	87.4	2.8	0.11	0.021	0.01676
RRBC_09_8	162	19	4.5	1.1	831	31	0.95	0.13	2.15	0.51	0.0053	0.0075	10.89	0.59	0.078	0.024	1.73	0.27	3.32	0.5	1.17	0.14	15.1	1.1	5.04	0.26	65.3	3.4	26.4	1.1	132.5	5.6	33.5	1.5	388	16	78.1	2.9	8740	360	0.531	0.067	59.4	2.7	87.8	3.5	0.12	0.023	0.01737
RRBC_09_9	206	29	4.5	1.5	743	71	1.39	0.21	2.51	0.61	Below LOD	Below LOD	11.6	1.2	0.036	0.018	0.75	0.21	1.42	0.29	0.76	0.14	10.5	1.3	3.91	0.34	51.4	4.7	22.9	2.1	124	12	33	3.4	376	34	86.8	8.3	8640	260	0.67	0.14	50.5	6.1	95.7	9.6	0.122	0.025	0.01773
RRBC_09_10	167	25	4.5	1.2	551	26	0.81	0.14	1.71	0.39	Below LOD	Below LOD	6.88	0.43	0.094	0.033	1.67	0.33	2.3	0.38	1.03	0.13	10.07	0.95	3.36	0.22	41.7	2.1	16.67	0.83	88.3	4.2	21.9	1	255	12	55.6	2.3	9700	430	1.2	0.15	40.7	2.2	182.2	7.1	0.115	0.017	0.0162
RRBC_09_11	155	23	4.3	1.6	595	33	0.99	0.17	1.39	0.53	Below LOD	Below LOD	9.1	0.68	0.036	0.026	0.71	0.25	1.5	0.31	0.66	0.13	9.65	0.85	3.34	0.27	44.4	2.7	19	1.2	96.4	6	25.9	1.6	304	17	65.7	3.8	8240	460	0.497	0.084	34.5	1.9	70.7	3.6	0.135	0.028	0.01649
RRBC_09_12	201	24	5.1	1.3	684	46	1.35	0.21	1.51	0.47	0.03	0.027	9.94	0.75	0.066	0.028	0.99	0.31	1.74	0.46	0.84	0.15	9.8	1.1	3.57	0.36	48.3	3.6	21.1	1.6	109.2	7.1	29.7	2.1	345	20	73.7	4.6	7640	450	0.513	0.062	36.8	2.2	78.9	5.1	0.127	0.023	0.01683
RRBC_09_13	213	25	5.2	1.1	662	32	1.47	0.17	2.79	0.72	Below LOD	Below LOD	9.64	0.54	0.045	0.021	0.47	0.15	1.59	0.35	0.65	0.11	8.5	0.82	3.15	0.3	44.3	3.1	19.71	0.93	107.4	6.1	28.5	1.5	328	18	76	3.4	7960	380	0.563	0.063	40.4	2.3	87.9	4.3	0.13	0.022	0.01715
RRBC_09_14	225	20	7.4	1.1	912	51	1.53	0.19	1.54	0.42	0.02	0.014	12.98	0.75	0.086	0.031	1.03	0.22	2.09	0.36	1.08	0.17	13.4	1.5	4.87	0.33	64.4	4.7	27.5	1.6	142.2	7.5	37.2	2	421	20	93.5	4.2	7560	270	0.591	0.067	68.2	4.9	110.1	5.8	0.115	0.018	0.01637
RRBC_09_15	171	29	6.7	1.8	418	24	1.06	0.25	1.21	0.61	0.041	0.059	7.25	0.69	0.067	0.058	0.35	0.16	1.42	0.42	0.57	0.2	4.91	0.76	2.2	0.33	28.6	3.2	13.2	1.4	70.1	4.5	19.8	1.6	254	22	51.8	3.5	7860	540	0.56	0.13	22.7	1.9	61.8	4.8
RRBC_09_16	115	18	5	1.1	453	29	0.83	0.14	2.05	0.45	Below LOD	Below LOD	6.46	0.43	0.02	0.014	0.61	0.14	1.27	0.26	0.652	0.089	6.61	0.74	2.36	0.19	29.8	2	13.46	0.83	71.8	4.7	20.5	1.4	257	14	56.3	3.4	7960	320	0.406	0.051	23.2	1.6	57.6	2.9
RRBC_09_17	149	17	3.1	1.2	819	37	1.47	0.19	2.28	0.52	0.02	0.014	12.18	0.58	0.045	0.017	1.17	0.21	2.62	0.33	0.9	0.12	12.06	0.92	4.39	0.31	59.7	3.2	25.3	1.3	133.1	6.5	34.1	1.5	400	18	88.4	4.4	9980	430	0.79	0.1	73.4	4.2	143.4	8.1	0.112	0.017	0.01667
RRBC_09_18	114	21	5.1	1.5	444	36	1.08	0.25	2.35	0.86	Below LOD	Below LOD	7.69	0.81	0.021	0.02	0.31	0.21	1.23	0.5	0.413	0.074	5.76	0.91	2.24	0.32	31.1	3	13.5	1.3	71.8	6	19.9	1.8	245	18	52.3	4.3	8070	500	0.44	0.11	22	1.8	58.5	4.8	0.135	0.029	0.01761
RRBC_09_19	101	31	4.6	1.6	237	18	0.84	0.23	1.23	0.75	Below LOD	Below LOD	5.36	0.59	Below LOD	Below LOD	0.099	0.093	0.59	0.3	0.26	0.1	3.08	0.82	1.1	0.15	15.9	1.5	7.32	0.79	39	3.2	11.4	1.1	142	12	29.3	2.5	8790	450	0.327	0.08	13.06	0.82	39.3	2.5	0.139	0.035	0.01723
RRBC_09_20	122	21	4.8	1.4	551	24	0.94	0.13	1.63	0.56	0.037	0.022	8.06	0.4	0.037	0.021	0.72	0.25	1.61	0.39	0.549	0.084	8.81	0.9	2.9	0.22	38.1	2	16.54	0.82	90.4	3.4	23.62	0.91	281	13	63.9	2.6	8720	320	0.43	0.052	32	1.7	65.3	2.8
RRBC_09_21	187	35	Below LOD	Below LOD	549	19	1.2	0.25	2.61	0.87	Below LOD	Below LOD	7.99	0.61	0.022	0.021	0.5	0.33	1.77	0.62	0.34	0.12	6.36	0.61	2.61	0.28	36.2	2.9	17.1	1.4	90.8	4.8	23.3	1.2	274	11	65.9	3.3	9320	410	0.51	0.12	30.7	1.4	66.2	2.4	0.137	0.033	0.01719
RRBC_09_22	147	18	6	1.4	550	15	1.22	0.17	1.85	0.58	Below LOD	Below LOD	9.76	0.48	0.012	0.011	0.37	0.14	0.9	0.24	0.52	0.12	6.88	0.59	2.75	0.16	37.7	1.5	17.07	0.69	93.5	3.8	24.72	0.91	296	12	64.8	2.5	8920	270	0.591	0.083	30.8	1.1	66.2	2.2	0.124	0.026	0.01772
RRBC_09_23	191	20	5.2	1.2	690	33	1.35	0.18	1.98	0.46	Below LOD	Below LOD	10.34	0.59	0.025	0.013	1.03	0.24	1.75	0.29	0.7	0.1	9.8	0.75	3.4	0.21	49	2.7	21.5	1	113.3	5.3	30	1.5	358	18	77.8	3.6	8120	330	0.614	0.07	38.2	1.9	79.1	3.8	0.113	0.024	0.0171
RRBC_09_24	126	26	4.1	1.4	383	24	1.04	0.21	2.3	0.69	0.065	0.031	8.22	0.75	0.029	0.022	0.53	0.27	0.73	0.23	0.37	0.12	5.45	0.73	1.88	0.25	25.4	2	11.73	0.82	62.6	4.3	17	1.2	206	13	46.1	3.3	8900	440	0.4	0.11	28.9	2.1	59.5	3.8	0.124	0.03	0.0178
RRBC_09_25	141	21	6.4	1.5	708	42	0.76	0.19	2.39	0.65	Below LOD	Below LOD	7.91	0.76	0.129	0.049	1.73	0.37	3.11	0.55	1.37	0.15	12	1.3	4.06	0.39	53.2	4	21.9	1.6	112.8	9.1	30.5	2.5	359	26	74.4	4.8	6870	400	0.394	0.085	39.2	3.2	75.5	5.4	0.121	0.028	0.01699
RRBC_09_26	166	34	5.5	1.8	469	29	0.71	0.17	2.12	0.84	Below LOD	Below LOD	9.06	0.69	0.02	0.018	0.8	0.32	1.86	0.5	0.44	0.13	7.4	1.2	2.81	0.22	33.2	2.6	14.5	1	78.9	4.5	21	1.5	247	17	53.4	2.9	8640	510	0.427	0.091	30	2.4	62.4	3.3
RRBC_09_27	176	16	5.41	0.9	593	31	1.37	0.15	2.16	0.48	0.014	0.011	10.1	0.6	0.041	0.016	0.6	0.15	1.46	0.31	0.441	0.073	7.18	0.63	2.75	0.2	39.7	2.2	17.6	1	97.2	5.3	25.5	1.3	296	15	66.9	3.4	8150	300	0.63	0.067	42.6	2.6	83.6	4.1	0.111	0.021	0.01729
RRBC_09_28	107	46	Below LOD	Below LOD	328	42	1.11	0.51	1.59	0.73	0.09	0.15	8.2	0.99	0.022	0.032	0.55	0.28	1.14	0.55	0.35	0.17	5.2	1.2	1.56	0.36	20.8	2.9	9.7	1	54.4	4.9	14.4	1.4	204	28	44.6	4.6	9500	1200	0.46	0.15	37.5	4.4	228	27	0.128	0.018	0.0162
RRBC_09_29	157	17	4.8	1.1	657	26	1.09	0.16	2.11	0.58	Below LOD	Below LOD	8.33	0.58	0.047	0.022	0.93	0.25	1.68	0.36	0.76	0.12	9.4	0.77	3.36	0.22	44.8	2.5	19.63	0.88	103.2	4.1	26.4	1.1	310	13	70.1	3	7420	230	0.454	0.061	38.6	2.1	76.3	3.9	0.102	0.023	0.01699
RRBC_09_30	182	23	5.6	1	630	28	1.46	0.14	1.86	0.53	Below LOD	Below LOD	12.18	0.54	0.023	0.014	0.42	0.14	1.54	0.3	0.503	0.089	8.39	0.62	3.2	0.21	46.5	1.9	20.09	0.96	107	5.3	27.9	1.2	330	13	71.1	3.3	9070	300	0.664	0.078	64.3	2.3	112.8	4.2	0.114	0.02	0.01676
RRBC_09_31	100	15	5.3	1	269.2	9.7	0.62	0.12	2.28	0.4	Below LOD	Below LOD	5.05	0.32	0.0136	0.0092	0.235	0.089	0.65	0.2	0.311	0.066	3.62	0.38	1.267	0.094	17.6	1.1	7.81	0.36	43.5	2	11.95	0.56	150.1	6.3	35.2	1.4	8260	320	0.339	0.048	16.1	0.72	44	1.7	0.118	0.027	0.01654
RRBC_09_32	136	14	5.2	1.1	409	28	0.95	0.14	2.45	0.54	Below LOD	Below LOD	7	0.42	Below LOD	Below LOD	0.51	0.15	0.96	0.23	0.397	0.068	5.6	0.63	2	0.19	26.4	1.9	12.26	0.98	66	5.2	17.6	1.3	217	16	50.4	3.2	8100	370	0.47	0.058	26	1	65.2	2.6	0.115	0.024	0.01716
RRBC_09_33	110	18	4.6	1.2	387	21	0.88	0.17	1.91	0.38	0.0035	0.0071	5.74	0.34	0.02	0.014	0.19	0.14	0.94	0.23	0.327	0.082	5.03	0.47	2.03	0.19	24.5	1.7	11.22	0.59	63.4	3.8	17.1	1.1	220	12	50.6	2.7	8330	330	0.363	0.062	18.63	0.82	48.3	2.1	0.134	0.025	0.01762
RRBC_09_34	157	24	6.8	1.2	618	37	1.07	0.18	1.98	0.53	0.015	0.015	8.57	0.7	0.05	0.027	0.86	0.24	2.18	0.42	0.678	0.099	9.4	0.96	3.52	0.33	43.4	3	18.8	1.3	98.4	5.8	25.1	1.4	296	21	65	4.5	7690	470	0.468	0.076	32.8	2	66.3	4.2	0.126	0.028	0.01683
RRBC_09_35	155	17	5.76	0.95	728	24	1.36	0.17	2.35	0.47	Below LOD	Below LOD	9.7	0.46	0.041	0.018	1.03	0.19	2.21	0.4	0.8	0.095	10.28	0.67	3.65	0.2	50.1	2.2	22.38	0.9	116.4	4.2	30.7	1	356	13	78.1	2.7	7920	270	0.503	0.059	39.5	1.5	80.9	2.7	0.124	0.021	0.01708
RRBC_09_36	128	18	5.1	1.2	489	22	1.27	0.21	1.81	0.38	Below LOD	Below LOD	8.34	0.54	Below LOD	Below LOD	0.42	0.11	1.2	0.22	0.429	0.078	6.24	0.62	2.43	0.18	33.1	1.8	14.6	0.79	78.7	3.8	21.1	1.1	261	13	59.2	2.7	8360	350	0.48	0.065	34.7	2.4	70.2	4	0.098	0.02	0.01699
RRBC_09_37	199	25	5.4	1	778	35	1.18	0.19	1.84	0.58	0.01	0.014	10.33	0.69	0.088	0.031	1.18	0.37	2.31	0.46	0.91	0.15	12.3	1.4	4.09	0.31	54.3	3.1	23.6	1.4	123.5	5.2	32.1	1.8	378	23	85.9	4.2	8410	380	0.521	0.097	52.7	2.9	94.5	5.3	0.116	0.022	0.01681
RRBC_09_38	233	55	6.1	2.5	797	39	0.63	0.22	1.7	1.6	0.45	0.21	11.96	0.98	0.261	0.093	3.1	1	2.67	0.87	1.55	0.31	16.7	3	5.07	0.56	62.5	4.9	24.9	1.5	124.5	9.1	29.9	1.5	340	27	78.1	4	8790	460	0.37	0.15	65.5	6.5	91.5	5.7	0.127	0.021	0.01624
P1_0	240	26	16.6	2.2	503	27	1.23	0.17	2.39	0.41	0.0014	0.0026	7.84	0.6	0.054	0.019	0.81	0.18	1.62	0.31	0.143	0.041	9.6	1	3.55	0.3	38	2.9	13.9	1	64.8	4.2	13.89	0.94	171	13	23.9	1.2	8240	350	0.67	0.072	70	5.3	131.6	8.7	0.142	0.022	0.01805
P1_1	386	33	29.9	1.9	1513	76	1.08	0.12	2.13	0.48	0.065	0.021	7.11	0.39	0.508	0.071	7.61	0.61	8.93	0.7	0.88	0.1	38.4	2.7	12.74	0.79	121.7	6.9	40.9	2.2	179	10	34.7	1.8	380	22	52.1	3.1	5970	280	0.763	0.066	170	11	224	11	0.115	0.014	0.01835
P1_2																																															0.122	0.017	0.01801
P1_3	309	46	18	2.2	1122	68	0.86	0.15	1.92	0.45	0.33	0.17	7.14	0.63	0.384	0.084	5.71	0.54	6.85	0.69	1	0.16	27	1.8	9.33	0.66	90.7	5.2	30.3	2	135.1	9	26.6	1.7	315	20	42.6	3.1	6090	340	0.426	0.056	125.7	9.6	180	10	0.124	0.017	0.01842
P1_4	336	56	31.7	5.2	704	70	1.19	0.34	2.36	0.74	0.2	0.11	8.1	1	0.151	0.051	3.17	0.76	3.73	0.72	0.303	0.091	17.8	1.7	5.58	0.56	54.5	6.1	17	1.4	78.3	8.4	17.1	2	207	22	26.3	2.5	6330	510	0.485	0.094	76.4	6.8	119	11
P1_5																																															0.135	0.026	0.0183
P1_6	344	82	28.6	6	530	49	1.52	0.51	2.03	0.76	0.21	0.2	7.5	1.1	0.23	0.13	2.4	1.1	2.41	0.61	0.29	0.11	10.3	1.8	4.04	0.41	42	3.5	13.9	1.3	63.6	6.1	14.7	2.2	184	16	21.6	2.1	6630	760	0.44	0.15	69.6	5.7	117	13	0.149	0.054	0.01866
P1_7	262	38	25.8	3.1	543	21	1.22	0.19	2.7	0.76	Below LOD	Below LOD	6.35	0.38	0.05	0.023	1.41	0.32	1.9	0.41	0.166	0.061	10.51	0.92	4.01	0.33	39.7	1.9	14.52	0.68	67.8	2.5	14.53	0.71	164.1	5.8	24.8	1.2	7920	370	0.583	0.072	70.4	3.4	105.4	5.1	0.118	0.024	0.01781
P1_8	262	31	20.4	2.3	1101	51	0.9	0.12	2.23	0.58	0.015	0.011	7.55	0.36	0.246	0.042	5.09	0.67	7.43	0.72	0.91	0.1	31.3	1.8	9.9	0.55	94.9	4.4	30.1	1.4	134.3	6.8	27.2	1.2	308	13	40.7	1.9	7040	300	0.41	0.055	106.7	5.1	133.1	5.4	0.118	0.019	0.01867
P1_9	378	88	18.3	3.4	422	21	1.4	0.31	2.8	1.3	1.13	0.4	8.7	1.1	0.41	0.15	2.55	0.66	1.21	0.42	0.22	0.099	7.2	1.2	2.36	0.31	29.2	2.3	10.87	0.71	52.1	3.1	11.46	0.8	134	11	21.3	1.5	8340	460	0.54	0.13	62.9	3.5	109.5	5.6	0.126	0.045	0.0178
P1_10	241	31	20.2	2.2	537	27	1.38	0.19	1.94	0.54	0.0046	0.0066	7.42	0.56	0.049	0.025	1	0.25	2.13	0.34	0.212	0.08	10.2	1.1	3.84	0.36	42.3	2.5	15.52	0.93	74.5	3.5	16.88	0.92	184.7	9.5	28.1	1.4	8820	350	0.502	0.058	75.1	4.9	129.2	9	0.13	0.022	0.01886
P1_11	224	21	20.6	2	430	20	1.17	0.15	1.99	0.4	Below LOD	Below LOD	6.19	0.39	0.039	0.017	0.89	0.22	1.36	0.23	0.174	0.045	8.78	0.86	3.26	0.24	33.4	2.1	12.55	0.67	58.7	3	13.93	0.87	152.6	9.7	23.61	0.95	8460	320	0.509	0.059	62	3.4	105.6	6.2	0.123	0.021	0.01803
P1_12	265	42	28.6	3.3	692	32	1.44	0.25	2.58	0.62	Below LOD	Below LOD	7.59	0.42	0.127	0.042	2.59	0.55	3.37	0.49	0.315	0.095	16.6	1.7	5.43	0.5	58.2	4	21	1.4	89.6	5.4	20.2	1.2	208	12	32.6	1.8	8010	410	0.57	0.1	154	13	149	9	0.129	0.021	0.01776
P1_13	236	29	18.3	2.6	801	89	1.11	0.14	2.36	0.53	0.022	0.016	8.52	0.55	0.178	0.068	3.09	0.81	4.7	1	0.321	0.09	19.5	3.1	6.7	1	69.8	8.8	24.4	2.8	113	13	24	2.1	246	17	41	3.3	9390	460	0.554	0.089	102.3	6.6	167	17	0.122	0.018	0.01828
P1_14	369	39	27.6	4	534	19	1.38	0.23	2.24	0.76	0.32	0.24	9	0.76	0.156	0.065	1.33	0.48	2.34	0.51	0.185	0.075	10.2	1	3.76	0.34	43.4	2.4	15.73	0.65	74.2	2.9	16.55	0.78	176.1	7.3	31	1.3	8860	320	0.69	0.14	142.4	7.1	170.1	7.3	0.127	0.022	0.01819
P1_15	272	60	20	3.2	632	46	1.09	0.22	2.11	0.77	0.43	0.52	9.5	1.2	0.13	0.1	1.08	0.31	3.52	0.73	0.19	0.11	16.7	2.2	5.6	0.49	62	4.4	22.5	1.7	96.8	8.2	21.3	1.7	201	13	37.9	2.3	8870	590	0.59	0.12	93.5	7.2	134.7	7.1	0.101	0.025	0.01955
P1_16	269	36	16.2	2.1	1279	77	1.16	0.14	2.34	0.67	0.0031	0.0064	10.15	0.82	0.377	0.073	5.61	0.75	10.5	1.1	0.93	0.18	38.1	3.7	11.75	0.86	129.3	8.3	47.3	3.3	199	12	43.3	2.9	418	28	70.2	4.5	8310	500	0.78	0.11	189	12	273	18	0.127	0.018	0.0182
P1_17	317	35	25.7	2.6	1234	56	1.02	0.16	2.46	0.49	0.073	0.034	9.19	0.54	0.466	0.076	6.5	0.63	10	1	0.78	0.14	37.1	2.3	11.48	0.57	118.5	5.8	43.4	2.4	182	10	38	2.1	346	18	64.8	3.9	7730	310	0.629	0.084	159	11	202	11
P1_18	291	39	24.3	3.6	868	56	1.39	0.21	2.29	0.69	Below LOD	Below LOD	10.82	0.99	0.199	0.056	2.76	0.47	6.2	1	0.46	0.12	24	2.6	7.51	0.74	83.8	6.1	29.9	2	127	8.1	26	2	254	17	47.5	3	8890	260	0.536	0.094	121.9	8.8	155.7	9.7	0.131	0.026	0.01814
P1_19																																															0.125	0.024	0.0181
P1_20	297	44	22.3	3.2	629	40	1.66	0.4	3.3	1	0.049	0.041	11.6	1	0.079	0.03	1.42	0.29	3.75	0.76	0.217	0.085	14.8	1.9	4.7	0.43	56	3.8	21.4	1.6	94.5	6	21.6	1.7	226	16	39.4	2.5	9200	540	0.77	0.15	108	7.1	180	16
P1_21																																															0.116	0.017	0.01874
P1_22	267	31	18.1	2	533	32	1.37	0.26	1.99	0.69	0.03	0.023	10.61	0.98	0.111	0.035	1.18	0.28	2.71	0.45	0.198	0.068	12.3	1.1	4.14	0.44	47.4	3.5	18.1	1.3	84	5.8	19	1.3	206	16	34.3	2.3	9110	580	0.85	0.14	98.1	7.2	170	14	0.139	0.022	0.01987
P1_23	445	51	22.8	2.7	1054	45	1.6	0.24	2.07	0.61	0.026	0.02	12.26	0.68	0.119	0.041	3.1	0.56	6.21	0.75	0.43	0.11	25.5	1.8	8.58	0.5	93.5	4.5	35.9	1.7	158.3	7.8	36.1	1.9	355	18	65.2	3.4	7790	360	0.98	0.16	319	17	369	15	0.127	0.016	0.01818
P1_24	211	40	16.4	2.4	1023	98	0.9	0.17	2.75	0.62	Below LOD	Below LOD	6.7	0.41	0.129	0.039	2.66	0.5	5.88	0.88	0.89	0.15	25.9	2.8	8.62	0.93	97.6	8.6	35.2	3.4	147	12	32.1	2.7	307	22	54.4	3.9	8040	330	0.483	0.079	149	23	189	19	0.133	0.021	0.01811
P1_25	329	37	20.4	2.4	1480	94	1.22	0.17	2.14	0.49	0.093	0.036	11.24	0.7	0.461	0.081	6.79	0.66	9.6	1	0.94	0.11	39.8	2.5	12.86	0.8	135.6	8.8	51	3.6	215	16	45.5	3.1	434	30	72.5	5.4	7560	360	1.04	0.14	245	20	318	19	0.122	0.014	0.01823
P1_26	246	34	21.3	2.6	664	28	1.26	0.22	2.09	0.55	0.18	0.11	9.88	0.69	0.134	0.045	1.56	0.3	2.85	0.46	0.269	0.091	15.2	1.5	4.89	0.31	56.2	3	21.5	1.1	94.5	4.4	21.42	0.99	215.3	9.8	39.6	1.8	9130	380	0.596	0.089	91.2	4.2	147.4	7	0.129	0.02	0.01815
P1_27	259	37	25.5	2.7	482	16	1.47	0.24	1.96	0.54	0.44	0.19	9.69	0.67	0.193	0.071	1.44	0.41	2.25	0.41	0.252	0.084	11.3	1.1	3.53	0.24	40.6	2	15.58	0.65	69.8	3	15.62	0.62	160	6.2	29.3	1.2	8500	330	0.689	0.099	131	13	158.6	8.4	0.121	0.021	0.0182
P1_28																																															0.112	0.082	0.0197
P1_29	274	43	12.1	2.5	585	17	2.14	0.28	2.3	0.82	0.022	0.024	12.99	0.74	0.046	0.03	0.7	0.31	1.75	0.44	0.108	0.063	10.8	1.3	3.57	0.34	45.3	2.3	17.9	1	86.8	3.7	21.4	1.1	212.6	7	40	1.6	11100	440	1.26	0.2	155.4	6.5	308	10	0.116	0.015	0.01909
P1_30	260	34	20.7	2.2	614	43	1.19	0.18	1.91	0.45	Below LOD	Below LOD	8.74	0.6	0.086	0.03	1.57	0.38	3.26	0.6	0.283	0.068	15	1.8	4.89	0.51	56.4	4.6	21.1	1.7	92.2	6.5	20.4	1.4	211	15	36.4	2.4	8890	470	0.568	0.073	92.1	8.1	146	12	0.13	0.022	0.01819
P1_31	242	43	20.8	3.5	822	50	1.58	0.32	2.87	0.79	Below LOD	Below LOD	11.03	0.8	0.081	0.035	1.83	0.46	4.44	0.67	0.44	0.11	19.7	1.9	6.58	0.59	75.1	5.3	28.3	1.7	125.5	7.5	27.4	1.3	279	17	48	2.8	9610	480	0.67	0.12	128.5	6.3	201.7	9.5	0.112	0.018	0.01821
P1_32	213	40	18.1	3.2	866	44	1.16	0.28	1.56	0.67	Below LOD	Below LOD	11.16	0.89	0.094	0.052	2.08	0.5	4.68	0.92	0.34	0.12	20.6	2	6.81	0.77	78	5.8	28.9	1.9	130.1	6.1	29.2	2.5	306	21	49.2	3	9430	530	0.57	0.11	130.4	8.2	212	14	0.121	0.029	0.01836
P1_33	305	36	31.1	4.7	520	23	1.18	0.26	1.65	0.64	0.42	0.25	7.93	0.76	0.148	0.063	1.77	0.5	3.28	0.55	0.232	0.073	13.99	0.97	4.3	0.35	50.9	3.3	17.9	1.1	81.9	4.1	17.62	0.99	185.7	9.4	33.4	1.5	7420	330	0.59	0.13	67.5	3.3	106.1	5.1
P1_34	237	36	21.9	3.4	568	49	1.17	0.2	2.5	0.73	Below LOD	Below LOD	9.05	0.84	0.056	0.029	1.57	0.61	2.77	0.62	0.294	0.067	12.6	1.8	4.13	0.54	51.1	5.4	19.6	1.7	86.7	6.5	19.4	1.8	206	17	35.2	2.5	8880	510	0.61	0.11	84.4	6.5	144.2	8.9	0.135	0.023	0.01913
P1_35	308	31	21.3	2.3	715	44	1.16	0.17	1.88	0.42	Below LOD	Below LOD	7.67	0.48	0.114	0.037	2.06	0.35	4.05	0.55	0.395	0.073	18	1.6	6.32	0.52	65.2	4.7	24	1.6	107.9	7	22.5	1.4	226	13	40.6	2.5	7450	350	0.592	0.071	85.8	4.7	129.8	5.8	0.106	0.016	0.01818
P1_36	399	71	21.5	3.6	830	79	1.06	0.29	2.82	0.84	0.26	0.29	11.4	1.5	0.212	0.051	2.9	1.1	6	1.2	0.51	0.22	22.9	3.4	7.63	0.89	80	8.1	27.5	2.7	120	12	26.8	3	291	35	42.4	3.7	8100	750	0.53	0.15	111	12	163	19	0.127	0.038	0.02
P1_37	447	68	19.7	2.6	553	45	1.57	0.31	2.34	0.47	1.34	0.44	13.8	1.2	0.48	0.15	2.82	0.68	2.64	0.53	0.239	0.07	12.4	1.4	4.09	0.41	49.1	4.3	18.2	1.5	86.2	6.8	19.1	1.6	209	18	33.7	2.3	8930	430	0.75	0.12	102	10	179	17
P2_0	430	39	28.9	3.1	1472	35	1.42	0.21	1.93	0.73	0.087	0.038	15.9	0.86	0.61	0.12	8	0.74	11.6	1	0.96	0.14	42.7	2.7	12.47	0.69	141.6	5.4	50.7	1.3	209.5	6.1	41	1.4	403	13	77.6	2.3	9490	230	0.93	0.12	242.1	5.9	246.5	7.3	0.13	0.022	0.01873
P2_1
P2_2	348	54	22.8	3.9	898	76	1.44	0.34	2.2	1	0.12	0.18	14.2	1.7	0.192	0.084	2.74	0.77	5.4	1	0.63	0.22	23.7	3.6	7.4	0.88	86.9	9	30.1	3.2	126	12	27.5	2.9	312	35	47	4.3	8730	850	0.72	0.13	158	15	230	21	0.121	0.021	0.018
P2_3	420	43	29.5	3.4	1234	55	1.04	0.18	1.58	0.43	0.045	0.029	15.2	1	0.507	0.091	6.98	0.81	9.16	0.86	0.93	0.14	36.8	2.6	11.1	0.61	122	6.7	43.3	2	173.4	8	36.2	1.9	379	18	64.6	2.9	8070	350	0.92	0.11	212	10	230	11	0.117	0.02	0.01825
P2_4	319	46	26.7	3.8	1100	100	1.25	0.29	1.26	0.43	0.033	0.027	14.6	1.4	0.4	0.11	6.19	0.99	10.7	1.4	0.98	0.24	35	4.1	10.4	0.85	112	11	38.7	3.7	158	15	32.4	2.8	361	35	54.7	5.6	7670	670	0.64	0.11	177	17	207	19	0.12	0.027	0.01809
P2_5	342	31	20.3	2.9	1226	48	1.28	0.21	1.76	0.49	0.059	0.026	16.15	0.97	0.436	0.084	5.94	0.68	9.6	1.1	0.75	0.14	37	2.4	10.53	0.54	118.6	5.3	42.4	1.7	170.9	7.4	34.2	1.7	365	14	64.9	2.8	8970	390	0.86	0.074	234	14	250	20	0.111	0.017	0.0185
P2_6	397	71	22.9	3.1	1038	91	1.33	0.3	2.2	1.1	0.038	0.031	14.5	1.6	0.43	0.12	5.5	0.86	9.7	1.7	0.95	0.22	35.2	3.9	9.4	1.1	110	11	36.8	3.1	155	15	30	2.8	379	38	52.4	5.4	7300	640	0.71	0.17	168	17	216	21	0.098	0.022	0.0181
P2_7	392	47	23.5	2.7	1361	46	1.34	0.2	1.67	0.53	0.065	0.038	16.64	0.82	0.502	0.094	8.3	0.84	12.7	1	0.9	0.14	42.6	2.8	12.59	0.53	135.7	6.1	47.5	1.7	189.3	6.3	37.4	1.3	406	15	71.9	2.6	8790	320	0.86	0.14	232.9	8.5	232.2	7.6	0.117	0.019	0.01875
P2_8	344	43	27	2.7	1135	71	1.36	0.24	2	0.62	0.062	0.035	14.49	0.88	0.505	0.092	6.9	0.97	10.33	0.97	0.85	0.15	35.9	2.8	9.99	0.71	113.1	6.9	40.1	2.4	162.1	9.8	31.1	2	353	19	58.6	3.8	7950	480	0.77	0.12	187	11	221	13	0.12	0.02	0.01862
P2_9	328	32	26.4	2.2	1214	53	1.14	0.14	1.56	0.45	0.045	0.024	14.55	0.69	0.548	0.078	7.52	0.81	9.9	1.1	0.92	0.13	38.4	2.3	11.23	0.57	122.2	5.4	42.2	2	166.9	7.5	33.2	1.4	363	16	61.6	3	7990	360	0.746	0.09	199	11	206.6	9	0.116	0.022	0.01891
P2_10	384	40	29.9	3.2	1241	52	1.12	0.19	1.99	0.77	0.05	0.025	13.05	0.76	0.534	0.094	6.75	0.91	9.78	0.9	0.99	0.17	35.2	2	10.98	0.58	123.3	5.2	42.9	2.3	175.8	9.7	33.4	1.6	356	16	66.8	3.4	8130	320	0.76	0.093	194.1	8.9	199.7	8.6	0.104	0.021	0.01856
P2_11	462	67	36.4	4	1260	73	1.14	0.2	2.68	0.9	0.063	0.043	13.9	1.1	0.43	0.11	7.8	1.3	10.9	1.6	1.24	0.25	38.3	3.1	11.26	0.85	123.8	8.7	43	3.3	177	14	34.4	2.4	374	25	64.8	4.7	8000	600	0.95	0.21	185	15	193	13	0.125	0.023	0.01835
P2_12	332	33	28.4	2.4	1138	45	1.1	0.17	1.51	0.45	0.075	0.034	13.68	0.76	0.593	0.095	7.26	0.82	9.2	1.1	0.96	0.15	34.7	2.3	10.01	0.54	109.1	5.4	38.3	1.7	157.8	7.5	31.2	1.7	340	19	56.4	2.8	7930	310	0.684	0.083	176.3	7.3	201	10	0.12	0.021	0.0184
P2_13	336	39	23.7	2.5	1109	38	1.12	0.18	2.09	0.5	0.099	0.055	14.08	0.58	0.44	0.082	5.36	0.54	9.1	1	0.83	0.13	33.3	2.4	9.86	0.47	109.6	3.5	36.6	1.4	158.6	6.2	30.5	1.4	333	12	58.5	2.1	8900	340	0.731	0.088	180.2	8.4	200	11	0.14	0.021	0.01856
P2_14	320	35	25.3	3.1	1123	59	0.92	0.2	1.77	0.53	0.09	0.044	13.6	1.2	0.424	0.071	6.12	0.74	10.6	1.5	0.8	0.16	33.2	3	9.97	0.54	110.7	6.6	36.8	2	152.6	9.8	30.2	1.7	330	17	57	3.1	7460	390	0.86	0.13	177.9	9.3	188.7	9.4	0.128	0.019	0.01851
P2_15
P2_16	374	35	29.7	2.3	1343	47	1.33	0.23	1.64	0.66	0.081	0.041	15.7	1.1	0.591	0.092	8.8	1.2	12	1.6	1.01	0.17	41.7	3.4	12.28	0.72	128.8	6.3	46.6	2	198.4	8.9	43.9	2.4	385	21	68.6	3.4	8600	410	0.71	0.11	200	12	199	11	0.113	0.019	0.01827
P2_17	365	36	24.3	2.1	1284	40	1.55	0.18	1.95	0.5	0.076	0.034	16.51	0.98	0.43	0.068	6.59	0.66	10.11	0.96	0.93	0.12	36.8	1.6	11.35	0.55	122.9	4.7	42.4	1.5	185.4	7.2	42.1	1.4	390	16	66.6	2.2	9470	310	0.97	0.12	230	11	270	13	0.123	0.017	0.01855
P2_18	372	35	24	3	1267	39	1.27	0.23	1.53	0.57	0.033	0.03	15.09	0.73	0.349	0.062	6.83	0.9	9.8	1.1	0.86	0.19	37.7	2.4	10.68	0.68	116	4.6	42.3	2.1	181.5	7.6	41	1.7	369	16	66	3	9040	380	0.72	0.11	205	10	225	10	0.116	0.018	0.01831
P2_19	383	44	22.8	2.7	1220	100	1.28	0.27	1.65	0.63	0.032	0.024	16.7	1.7	0.45	0.1	5.8	1.1	8.7	1.3	0.69	0.15	34.5	4.6	10.61	0.99	116.8	9.3	41.7	3.4	179	13	41.6	3.3	376	25	60.3	4.3	9180	700	0.95	0.17	220	16	259	26	0.121	0.017	0.0185
P2_20	439	45	22.5	3.1	1177	57	2.27	0.34	2.26	0.66	0.026	0.028	19.6	1.9	0.264	0.085	4.27	0.89	6.9	1.3	0.53	0.14	31.4	2.6	9.83	0.83	107.2	6	38.3	1.6	169.8	7.9	43.3	2	395	22	65.5	2.9	10160	440	1.21	0.15	293	14	563	31	0.1338	0.016	0.01882
P2_21	293	40	22.4	2.8	1035	58	1.25	0.19	1.44	0.42	0.01	0.011	13.49	0.75	0.307	0.072	4.88	0.63	7.86	0.89	0.72	0.13	28.9	2.5	9.31	0.74	99.2	5.9	35.1	2.2	155	9.1	36.7	2.1	324	16	59.2	3.1	9630	380	0.96	0.14	169.6	8.4	313	36	0.124	0.017	0.01852
P2_22	315	43	21.2	2	1120	110	1.19	0.23	1.87	0.64	Below LOD	Below LOD	14.37	0.96	0.308	0.078	5.4	1.4	7.5	1.6	0.68	0.18	31.4	4.4	9.5	1.1	104	11	37.3	3.7	164	15	37.8	3.2	316	25	59.4	5.6	8860	450	0.69	0.11	184	18	193.1	9	0.139	0.026	0.01847
P2_23	267	61	19	2.9	617	47	1.58	0.2	1.18	0.66	0.058	0.044	12.3	1.4	0.108	0.069	1.85	0.78	2.84	0.92	0.29	0.15	12.6	2.2	4.56	0.74	56.8	7.4	20.7	2.2	99	10	23.7	3	213	26	40.6	4.7	8630	840	0.84	0.28	137	16	227	24	0.142	0.025	0.01856
P2_24	313	30	16.1	2.1	1445	47	1.51	0.25	1.71	0.48	0.103	0.053	18.9	1.1	0.497	0.084	7.53	0.79	11	1.3	0.87	0.22	44.1	2.8	13.25	0.64	136	6.8	48.6	2.3	208.6	9.1	48	2	422	19	73.1	3.4	9820	390	1.11	0.1	309	21	332	24	0.115	0.019	0.01845
P2_25	389	31	29.7	2.6	1173	47	1.22	0.16	1.36	0.35	0.066	0.035	14.23	0.8	0.427	0.068	6.77	0.62	9.9	1	0.93	0.14	36.3	2.2	11.06	0.52	115.2	4.9	40.3	1.7	175.1	7.3	39.8	1.8	358	18	61.9	2.4	8170	300	0.787	0.07	183.7	8	196	9.8	0.134	0.022	0.0185
P2_26	323	24	25.3	2.3	1225	61	1.23	0.17	1.86	0.4	0.072	0.03	14.92	0.85	0.409	0.057	7.23	0.77	10.5	1.1	0.79	0.13	38.9	2.6	11.39	0.74	120	6.4	42.5	2.4	181	9	40.3	2.1	362	18	63.2	3.2	8650	380	0.832	0.084	194.6	9.7	201.4	9.4	0.122	0.018	0.0186
P2_27	367	43	21.1	1.9	1448	64	1.75	0.25	1.6	0.52	0.5	0.43	20.2	1.6	0.46	0.15	7.56	0.84	9.6	1.1	0.81	0.13	40.9	2.8	12.73	0.65	131.2	7.2	47.2	2.6	211	10	45.9	2.5	413	22	73.3	3.2	10160	430	1.1	0.12	286	15	302	22	0.115	0.016	0.01844
P2_28	428	53	30.1	3.4	1169	50	0.99	0.2	2.25	0.85	0.03	0.029	13.97	0.83	0.43	0.14	6.39	0.97	9.1	1.7	0.71	0.15	33.1	2.2	10.67	0.61	110.6	5.5	39.7	2	174.7	8.1	37.8	1.8	347	15	64.5	2.8	8420	360	0.74	0.13	170.8	5.6	178.6	7.6	0.117	0.024	0.01835
P2_29	340	110	16.2	5.2	1390	120	1.79	0.22	3	1.9	0.08	0.11	23	2.7	0.73	0.25	8.3	2.2	11	1.6	0.82	0.5	42.6	4.5	14.6	1.5	144	12	49.7	5.1	202	21	43	4.4	481	61	68.9	7.9	9400	1100	1.14	0.3	308	17	352	16
P2_30	285	34	24.4	2.5	1197	37	1.1	0.19	1.36	0.47	0.065	0.029	15.76	0.79	0.435	0.091	6.34	0.75	9.2	1.1	0.8	0.16	33.9	2.1	10.47	0.44	113.8	4.2	40.6	1.4	174.6	5.6	36.9	1.5	364	11	62.6	2.2	9760	330	0.85	0.11	206.4	7.5	236.1	9	0.14	0.024	0.01853
P2_31	360	38	31.4	2.7	1230	43	1.14	0.19	1.97	0.58	0.055	0.026	14.11	0.69	0.491	0.078	6.86	0.68	10.08	0.91	0.87	0.14	38.1	2.3	11.31	0.55	118.4	4.5	42.3	1.4	179.2	6.2	38.7	1.5	362	15	64.2	1.8	8410	260	0.9	0.12	189.8	7.6	210.6	8	0.115	0.021	0.0185
P2_32	417	46	32.8	3	1166	38	1.14	0.21	1.61	0.55	0.044	0.026	13.77	0.83	0.477	0.073	6.93	0.96	8.9	1.2	0.85	0.17	35.6	2.4	10.66	0.51	114.9	4	39.8	1.6	173	7.4	36.9	1.5	348	12	61.6	2.4	8490	280	0.65	0.11	169.3	7.6	186.1	7.4	0.115	0.019	0.01796
P2_33	331	28	27.5	2.8	1234	47	1.03	0.24	1.75	0.67	0.095	0.048	15.38	0.98	0.441	0.092	8.3	1	11.5	1.5	0.89	0.14	40.1	3	10.98	0.67	124.3	6.7	42.4	2.9	174.8	6.8	36.7	1.7	358	18	61	2.9	8240	280	0.73	0.12	179	12	190	10	0.119	0.02	0.01872
P2_34	281	39	18.3	3	1057	93	1.18	0.25	1.98	0.61	0.018	0.021	14.7	1	0.27	0.085	5	1.2	6.8	1.3	0.58	0.15	28.1	3.9	9	1.2	100	11	35.9	3.5	159	14	34	2.9	328	27	58.3	3.9	10170	450	0.8	0.11	203	18	238	12	0.135	0.02	0.01845
	UTM [19J]
Sample Locations	E	S
RRBC-02	367616	6962368
RRBC-05	367568	6957280
RRBC-06	371183	6958135
RRBC-08	367562	6953897
RRBC-09	366519	6953228
P1	369700	6961045
P2	370687	6961464
[truncated: 16 more columns]

## Sheet: Jara et al. data
	Trace Element data																																												Uranium-Lead Dating
Sample	P [ppm]	±	Ti [ppm]	±	Y [ppm]	±	Nb [ppm]	±	La [ppm]	±	Ce [ppm]	±	Pr [ppm]	±	Nd [ppm]	±	Sm [ppm]	±	Eu [ppm]	±	Gd [ppm]	±	Tb [ppm]	±	Dy [ppm]	±	Ho [ppm]	±	Er [ppm]	±	Tm [ppm]	±	Yb [ppm]	±	Lu [ppm]	±	Hf [ppm]	±	Ta [ppm]	±	Th [ppm]	±	U [ppm]	±	207Pb/235U	±	206Pb/238U	±	238U/206Pb
JJJD_01_1	318	17	9.6	1.2	2412	62	2.2	0.12	Below LOD	1	11.3	0.3	0.18	0.03	3.4	0.4	8.4	0.6	2.2	0.14	50	2	18	0.5	233	6.2	99	3	443	12	99	2.3	951	24	190	5	13620	240	1.1	0.07	88	3	112	3	0.118	0.021	0.0192	0.001	52.0833
JJJD_01_2	151	14	4.9	1.1	599	57	1.5	0.17	Below LOD	1	5	0.3	0.03	0.01	0.6	0.2	1.6	0.3	0.5	0.09	11	1	4	0.5	54	6.2	23	2.3	111	10	27	2.1	280	19	65	3.8	16910	470	0.9	0.09	41	2	99	9	0.123	0.027	0.019	0.0012	52.6316
JJJD_01_3	203	16	6.7	1.4	733	12	1.6	0.16	0.04	0.02	6.7	0.3	0.05	0.02	0.8	0.2	1.6	0.3	0.8	0.11	12	1	5	0.2	61	1.6	27	0.7	137	3	35	1	374	10	89	2.3	14210	340	0.8	0.08	38	1	71	2	0.165	0.038	0.0193	0.0013	51.8135
JJJD_01_4	272	19	7.5	1.2	1765	64	2	0.13	Below LOD	1	9.8	0.5	0.08	0.03	2	0.3	5.8	0.6	1.4	0.16	38	2	14	0.7	174	7.5	71	2.7	326	13	73	2.7	710	27	146	4.9	15360	240	1	0.08	66	4	106	6	0.152	0.029	0.0198	0.0011	50.5051
JJJD_01_5	253	18	9	1.2	1140	35	1.8	0.15	Below LOD	1	8.1	0.3	0.05	0.02	0.8	0.2	3.7	0.4	0.9	0.13	22	1	9	0.4	110	4.3	45	1.3	210	6	49	1.5	483	15	104	2.9	15380	300	1	0.08	41	2	70	3	0.132	0.03	0.019	0.0012	52.6316
JJJD_01_6	262	16	7.4	1	1079	20	2.1	0.14	0.02	0.02	9.1	0.3	0.01	0.01	0.7	0.1	2.3	0.3	0.5	0.07	16	1	7	0.3	95	1.8	41	0.9	201	4	48	1	483	9	101	2.1	15390	290	1.2	0.09	42	1	72	2	0.126	0.03	0.02	0.0013	50
JJJD_01_7	295	19	9.2	1.2	1349	51	2.2	0.15	0.01	0.01	8.4	0.3	0.03	0.01	1	0.2	3.2	0.3	0.8	0.09	23	1	9	0.4	122	4.3	52	2.1	254	11	61	2.5	633	23	135	6.4	13740	260	1.1	0.08	37	1	85	3	0.131	0.027	0.0193	0.0011	51.8135
JJJD_01_8	216	19	6.8	1.3	818	21	2.2	0.19	0.1	0.03	10.7	0.4	0.03	0.01	0.5	0.2	2	0.3	0.3	0.07	12	1	5	0.2	72	2.4	30	1	150	5	37	1.1	359	12	78	2.6	17840	430	1.2	0.08	66	3	123	7	0.165	0.024	0.02	0.0012	50
JJJD_01_9	259	14	12.9	1.4	867	19	2	0.13	Below LOD	1	7.7	0.3	0.03	0.01	0.7	0.1	2.2	0.3	0.5	0.08	14	1	6	0.2	77	2.8	32	0.9	155	4	36	0.9	357	9	73	1.7	14590	290	1	0.08	29	1	47	2	0.126	0.037	0.0198	0.0015	50.5051
JJJD_01_10	348	29	7.2	2.2	1058	32	1.8	0.22	Below LOD	1	8.4	0.6	0.02	0.02	0.3	0.2	2.2	0.5	0.6	0.15	18	1	7	0.5	89	4.8	39	2.2	194	10	46	2.3	473	25	103	6	16350	930	1.1	0.12	43	3	84	6	0.152	0.043	0.0204	0.0015	49.0196
JJJD_01_11	356	20	13.1	1.2	3020	44	2.9	0.16	0.02	0.01	21	0.5	0.22	0.04	4.6	0.5	9.3	0.6	2.7	0.19	54	2	21	0.5	275	5.4	119	2.1	566	11	125	2.3	1217	23	256	6	13870	310	1.4	0.1	196	4	215	5	0.14	0.017	0.0197	0.0011	50.7614
JJJD_01_12	138	10	2.9	1	335.8	7.3	1.7	0.12	Below LOD	1	4.8	0.2	0.01	0.01	0	0	0.5	0.1	0.1	0.03	3	0	2	0.1	24	0.8	12	0.4	64	2	18	0.4	204	6	49	1.1	18350	440	0.8	0.07	21	1	54	1	0.188	0.049	0.019	0.0011	52.6316
JJJD_01_13	145	20	4.4	1.5	393	13	1.8	0.2	0.02	0.02	7.5	0.4	0.04	0.02	0.3	0.1	0.8	0.2	0.2	0.08	5	1	2	0.2	26	1.3	13	0.7	72	3	21	0.9	235	9	58	2.1	17070	550	0.9	0.11	42	2	100	4	0.135	0.022	0.0203	0.0011	49.2611
JJJD_01_14	178	14	4.8	0.9	621	16	1.9	0.13	Below LOD	1	7.3	0.3	0.01	0.01	0.4	0.1	1.1	0.2	0.3	0.05	8	1	3	0.2	48	1.7	21	0.7	113	3	29	0.7	319	7	73	1.8	17190	430	0.9	0.07	63	2	127	4	0.145	0.028	0.0198	0.0012	50.5051
JJJD_01_15	264	16	6.6	1.2	923	14	2.5	0.21	0.12	0.05	12.8	0.4	0.05	0.02	0.7	0.2	1.6	0.3	0.4	0.07	15	1	6	0.3	79	2.2	34	0.8	174	3	39	0.8	401	8	86	2	18120	370	1.3	0.11	83	2	159	4	0.143	0.021	0.02	0.0011	50
JJJD_01_16	109	15	6.2	2	374	14	1.7	0.19	0.06	0.03	5.2	0.3	0.03	0.02	0.4	0.2	0.7	0.3	0.2	0.06	5	1	2	0.2	28	1.8	13	0.7	73	3	20	0.7	234	8	55	1.8	17270	530	0.8	0.1	46	2	90	4	0.233	0.046	0.0199	0.0014	50.2513
JJJD_01_17	298	15	10.3	1	1369	35	2.6	0.13	Below LOD	1	13.2	0.4	0.05	0.01	1.3	0.2	3.6	0.4	0.6	0.07	22	1	9	0.3	116	3.6	48	1.5	241	7	53	1.4	550	14	113	2.8	15040	410	1.4	0.1	101	4	161	5	0.127	0.018	0.0191	0.001	52.356
JJJD_01_18	361	19	10.8	1.2	3766	75	5.2	0.27	0.03	0.01	22	0.6	0.26	0.04	6	0.4	13	0.7	3.6	0.19	84	3	31	0.9	378	9.6	150	3.7	699	18	144	3.7	1375	37	279	7.1	13410	300	2.3	0.12	253	7	251	7	0.116	0.016	0.019	0.0009	52.6316
JJJD_01_19	138	17	5.2	1.5	418	17	1.6	0.18	Below LOD	1	6.6	0.3	Below LOD	1	0.1	0.1	0.6	0.2	0.3	0.06	5	1	2	0.2	33	1.6	15	0.6	80	4	20	0.7	228	7	55	1.2	18730	360	0.8	0.07	60	2	154	5	0.122	0.018	0.0195	0.001	51.2821
JJJD_01_20	215	16	6.9	1	890	16	1.8	0.12	Below LOD	1	7.7	0.3	0.01	0.01	0.5	0.1	1.6	0.2	0.5	0.08	14	1	6	0.2	79	2.3	33	0.9	165	5	37	0.9	380	9	80	1.8	15880	410	1	0.08	30	1	65	2	0.142	0.034	0.0198	0.0013	50.5051
JJJD_01_21	179	14	7.4	1.5	894	18	1.6	0.13	0.02	0.01	8.3	0.3	0.02	0.01	0.4	0.1	1.9	0.3	0.6	0.09	16	1	6	0.2	79	2.2	33	0.8	159	4	34	0.9	343	9	74	1.8	15560	340	0.7	0.06	36	1	60	2	0.164	0.038	0.0208	0.0013	48.0769
JJJD_01_22	314	14	9.2	1.2	1551	53	1.8	0.15	0	0	7.8	0.4	0.08	0.02	1.9	0.2	5.5	0.6	1.3	0.13	30	2	11	0.6	138	6.4	57	2.2	267	10	59	2.1	579	21	121	3.9	13120	320	0.9	0.08	40	3	69	5	0.175	0.036	0.0207	0.0012	48.3092
JJJD_01_23	255	17	8	1.1	1826	49	1.7	0.13	Below LOD	1	12.5	0.5	0.1	0.02	2.3	0.3	6.7	0.5	1.8	0.14	41	2	15	0.5	179	5.8	72	2	323	9	70	2.2	681	23	140	3.8	16370	330	0.8	0.06	97	4	128	5	0.127	0.019	0.0191	0.0011	52.356
JJJD_01_24	276	18	12	1.3	1142	43	1.8	0.14	Below LOD	1	9.9	0.4	0.05	0.02	0.7	0.2	2.5	0.5	0.6	0.08	19	1	7	0.4	99	4.9	40	1.7	196	8	44	1.8	449	17	92	3.6	16060	550	1.1	0.08	63	3	99	5	0.141	0.028	0.0192	0.0012	52.0833
JJJD_01_25	211	23	6.7	1.3	657	24	3.1	0.22	0.13	0.06	14.1	0.7	0.04	0.02	0.7	0.2	1.1	0.3	0.3	0.07	8	1	3	0.3	50	2.8	23	0.9	126	4	33	0.9	377	10	87	1.7	19060	430	3.8	0.32	91	3	737	48	0.127	0.014	0.0192	0.0009	52.0833
JJJD_01_26	268	17	9.6	1.4	882	32	1.9	0.16	Below LOD	1	8.5	0.3	0.02	0.01	0.6	0.1	2	0.3	0.5	0.08	14	1	6	0.4	80	4	34	1.5	161	6	37	1.4	388	11	85	2.5	16140	440	0.9	0.09	34	1	62	2	0.149	0.031	0.0199	0.0013	50.2513
JJJD_01_27	332	19	9.2	1.2	1193	23	2.2	0.16	Below LOD	1	14.7	0.4	0.03	0.01	0.8	0.2	2.6	0.3	0.5	0.07	18	1	7	0.2	101	2.6	42	1.1	206	6	48	1.3	486	13	102	3.1	15590	440	1.3	0.08	104	3	173	5	0.112	0.016	0.0195	0.0011	51.2821
JJJD_01_28	548	27	12.5	1.5	2675	50	2.6	0.18	Below LOD	1	20.3	0.6	0.16	0.03	3.6	0.3	7.5	0.5	1.8	0.13	49	1	19	0.4	246	4.9	102	1.9	474	9	105	2.2	1026	20	216	4.5	13550	250	1.4	0.07	208	4	234	4	0.115	0.015	0.0194	0.001	51.5464
JJJD_01_29	316	16	10.1	1.4	1826	30	2	0.15	Below LOD	1	13.5	0.4	0.13	0.03	2.5	0.3	6.5	0.5	1.7	0.14	38	1	14	0.4	174	3.6	70	1.5	324	7	72	1.5	715	15	150	3.1	15430	300	1	0.07	88	2	125	3	0.133	0.023	0.0186	0.0011	53.7634
JJJD_01_30	343	19	14	1.2	1731	40	2.4	0.17	Below LOD	1	9.7	0.3	0.08	0.02	1.8	0.3	4.8	0.4	1.3	0.12	30	1	12	0.4	155	3.6	65	1.7	322	8	73	1.7	755	16	161	4.1	12750	260	1.1	0.08	49	2	96	2	0.121	0.031	0.0196	0.0013	51.0204
JJJD_01_31	263	16	10.7	1.3	1433	27	1.8	0.16	Below LOD	1	8.7	0.3	0.09	0.03	1.8	0.3	4.4	0.5	1.2	0.12	29	1	11	0.4	133	4	55	1.5	267	7	59	1.4	594	14	123	3.3	13270	320	0.8	0.07	49	2	75	2	0.133	0.029	0.0192	0.0014	52.0833
JJJD_01_32	247	14	7.8	1	1058	17	2.2	0.15	Below LOD	1	15.4	0.4	0.02	0.01	0.9	0.2	2.2	0.2	0.6	0.08	16	1	7	0.2	88	2.2	37	0.8	193	4	45	0.9	487	9	104	2.1	15820	300	1.2	0.07	80	2	132	3	0.134	0.022	0.0195	0.001	51.2821
JJJD_01_33	390	30	10.1	1.4	3190	240	2.4	0.2	0	0	20.7	1.1	0.27	0.05	5.3	0.6	10.7	1.1	2.7	0.28	71	6	25	2.1	317	25	129	9.9	597	44	126	9.2	1193	86	238	18	13870	310	1.3	0.1	190	17	190	13	0.124	0.022	0.0193	0.0011	51.8135
JJJD_01_34	135	14	7.6	1.1	604	36	1.6	0.18	0.04	0.02	8.1	0.4	0.04	0.02	0.4	0.1	1.1	0.2	0.4	0.06	9	1	3	0.3	48	2.9	21	1.3	113	7	28	1.7	314	18	71	3.9	15550	370	0.7	0.07	53	4	78	5	0.139	0.032	0.0185	0.0012	54.0541
JJJD_01_35	188	15	5.4	0.8	585	11	1.4	0.11	Below LOD	1	5.5	0.2	0.01	0.01	0.4	0.1	1.1	0.2	0.3	0.05	8	1	3	0.2	46	1.4	20	0.6	107	3	26	0.8	288	9	63	1.8	12830	380	0.7	0.05	23	1	50	2	0.126	0.034	0.0202	0.0014	49.505
JJJD_01_36	279	30	8.1	1.4	987	48	1.2	0.13	Below LOD	1	8.5	0.3	0.03	0.01	0.8	0.2	2.7	0.4	0.7	0.11	18	1	7	0.4	92	4.8	36	2	179	10	40	2.3	389	19	79	4.7	13380	560	0.7	0.08	34	2	50	2	0.173	0.039	0.02	0.0012	50
JJJD_01_37	279	18	11.3	1.5	868	16	1.8	0.12	Below LOD	1	8	0.3	0.03	0.01	0.7	0.1	1.9	0.3	0.4	0.05	15	1	6	0.2	75	2.3	31	1	155	5	35	1	341	11	71	2.3	14910	450	1	0.07	67	3	119	5	0.14	0.019	0.0192	0.0011	52.0833
JJJD_01_38	142	15	4.5	1	453	23	1.4	0.15	Below LOD	1	4.8	0.3	Below LOD	1	0.2	0.1	0.7	0.2	0.3	0.05	5	1	3	0.2	34	2.2	16	1	85	5	20	1.3	214	13	49	3.2	13430	610	0.5	0.06	21	2	49	3	0.178	0.038	0.0204	0.0014	49.0196
JJJD_01_39	245	17	7.3	1.2	798	23	1.7	0.15	Below LOD	1	10.3	0.3	0.02	0.01	0.6	0.1	1.7	0.3	0.5	0.07	12	1	5	0.3	70	2.8	29	1.2	145	5	34	1.1	330	12	72	2.4	12970	350	0.8	0.07	50	2	68	3	0.257	0.065	0.0196	0.0015	51.0204
JJJD_01_40	188	15	5.9	1	488	8	1.5	0.12	Below LOD	1	8.5	0.3	0.01	0.01	0.2	0.1	0.8	0.2	0.3	0.05	7	0	3	0.1	36	1.2	16	0.5	91	2	24	0.8	274	9	64	1.9	14370	400	0.8	0.06	60	2	109	4	0.146	0.023	0.0197	0.0011	50.7614
JJJD_01_41	414	48	10.6	1.5	1013	22	1.7	0.18	0.02	0.02	6.1	0.3	0.03	0.02	0.8	0.2	2.7	0.6	0.8	0.13	19	1	7	0.3	88	4.2	36	1.5	189	9	43	2.1	422	16	93	3	11000	520	0.7	0.11	26	1	51	2	0.18	0.033	0.0194	0.0015	51.5464
JJJD_17_1	232	20	8.1	1.5	1131	79	2.9	0.19	Below LOD	1	9.4	0.4	0.04	0.01	0.9	0.2	2.7	0.4	0.8	0.1	18	2	7	0.6	86	6.9	37	2.9	164	11	38	2.2	378	18	71	4	9700	280	0.8	0.06	63	4	73	3	0.14	0.028	0.0193	0.0011	51.8135
JJJD_17_2	178	15	2.1	1.2	461	15	2.8	0.22	Below LOD	1	5.9	0.3	Below LOD	1	0.2	0.1	0.6	0.2	0.2	0.04	6	1	2	0.1	31	1.5	15	0.7	73	3	20	0.8	219	10	47	2	11060	440	1	0.09	41	3	76	5	0.146	0.028	0.0194	0.0011	51.5464
JJJD_17_3	202	23	7.7	1.6	876	68	2.9	0.22	Below LOD	1	7.9	0.4	0.02	0.01	0.4	0.1	1.4	0.2	0.5	0.07	13	1	5	0.4	66	5.6	28	2.3	125	9	29	1.9	297	16	56	3.4	9110	290	0.9	0.08	44	4	58	4	0.112	0.034	0.0207	0.0012	48.3092
JJJD_17_4	335	28	11.5	1.3	1686	57	3.1	0.26	0.03	0.02	11.4	0.5	0.14	0.04	2.4	0.3	5.5	0.6	1.2	0.16	29	2	11	0.6	139	6.8	59	2.9	258	13	58	2.8	542	24	112	5.6	10040	470	1.2	0.1	102	6	108	6	0.133	0.017	0.0192	0.001	52.0833
JJJD_17_5	228	22	8.5	1.2	1190	150	2.8	0.18	0	0	9.1	0.6	0.05	0.01	1.3	0.3	3.2	0.6	1	0.18	20	3	8	1.1	99	13	43	5.7	189	23	43	5	381	40	81	8.6	11140	270	0.9	0.08	71	10	75	7	0.139	0.028	0.0198	0.0011	50.5051
JJJD_17_6	293	21	13.6	1.3	1870	110	3.1	0.22	0.06	0.02	12.4	0.6	0.12	0.02	2.7	0.3	7.1	0.6	1.7	0.15	34	2	13	0.9	155	9.8	61	3.7	260	17	57	3.5	533	29	98	6.3	6790	230	0.8	0.07	112	9	101	6	0.209	0.03	0.0203	0.001	49.2611
JJJD_17_7	213	19	7.3	1.5	807	65	2.7	0.2	0.01	0.01	8	0.5	0.03	0.01	0.6	0.1	1.9	0.3	0.6	0.09	13	1	5	0.5	63	5.6	27	2.3	120	9	29	1.9	301	17	59	3.3	9450	360	0.7	0.05	52	4	74	4	0.148	0.025	0.0193	0.0011	51.8135
JJJD_17_8	172	19	9.9	1.4	750	73	2.4	0.18	0.01	0.01	7	0.4	0.02	0.01	0.7	0.2	1.6	0.3	0.5	0.09	12	2	4	0.5	56	6.4	23	2.2	109	10	25	2	259	18	48	3.4	7800	240	0.6	0.05	47	5	62	8	0.132	0.027	0.0199	0.0012	50.2513
JJJD_17_9	424	51	7.2	3.1	840	170	2.7	0.3	0.29	0.09	8	0.5	0.18	0.05	2.1	0.6	2.4	0.7	0.6	0.21	14	4	5	1.3	69	14	29	6.5	131	25	31	4.9	295	41	67	8.3	10570	800	0.9	0.12	57	9	71	6	0.14	0.026	0.0195	0.001	51.2821
JJJD_17_10	156	18	8.9	1.5	444	37	2.4	0.18	Below LOD	1	5.4	0.2	0.01	0.01	0.3	0.1	0.8	0.2	0.3	0.05	6	1	2	0.3	33	2.9	14	1.1	64	5	16	0.9	174	8	34	1.5	8110	240	0.7	0.06	28	1	56	3	0.121	0.031	0.0198	0.0011	50.5051
JJJD_17_11	107	16	7.2	1.1	426	59	2	0.16	0	0	4.9	0.5	0.01	0	0.2	0.1	0.8	0.2	0.2	0.04	5	1	2	0.4	30	4.7	12	1.8	59	8	15	1.6	160	13	34	3	7460	320	0.6	0.05	28	2	52	4	0.112	0.028	0.0201	0.0012	49.7512
JJJD_17_12	126	15	9	1.1	378	12	2	0.16	Below LOD	1	4.7	0.2	0.01	0.01	0.2	0.1	0.5	0.1	0.2	0.03	4	0	2	0.1	23	0.9	10	0.4	53	2	14	0.4	156	4	32	1.1	6770	190	0.6	0.05	24	1	45	2	0.139	0.028	0.0192	0.0012	52.0833
JJJD_17_13	173	22	10	1.2	900	110	2.1	0.16	0.23	0.05	9.8	0.6	0.09	0.02	1.1	0.3	2.6	0.5	0.6	0.11	15	2	6	0.9	71	10	29	3.9	144	18	32	3.3	338	27	68	6	9100	240	0.7	0.06	106	9	141	11	0.287	0.035	0.0209	0.001	47.8469
JJJD_17_14	275	21	14.1	1.4	990	62	2.2	0.15	0.02	0.01	7.5	0.4	0.07	0.02	1.3	0.2	2.7	0.3	0.6	0.09	16	1	6	0.5	74	5.5	30	1.9	144	9	35	2.1	359	23	64	3.5	5830	160	0.7	0.05	54	5	79	5	0.118	0.022	0.0192	0.001	52.0833
JJJD_17_15	261	26	10.9	1.7	770	32	1.8	0.16	0.03	0.02	7.6	0.4	0.06	0.03	0.9	0.2	1.8	0.3	0.5	0.07	11	1	4	0.2	57	2.6	23	1	113	5	27	1.3	272	14	51	1.8	7290	290	0.8	0.07	37	2	63	3	0.125	0.028	0.0194	0.0013	51.5464
JJJD_17_16	166	16	4.7	1	463	24	1.6	0.13	Below LOD	1	6.8	0.3	0.01	0	0.3	0.1	0.8	0.2	0.2	0.04	6	1	3	0.2	32	2	13	0.8	73	4	18	0.9	211	7	42	1.8	9440	290	0.7	0.06	43	1	84	3	0.121	0.023	0.0197	0.0011	50.7614
JJJD_17_17	224	21	6.8	1.3	1190	110	1.5	0.14	0.01	0.01	9.4	0.6	0.09	0.02	2	0.3	4.6	0.6	1.1	0.14	22	2	8	0.7	95	9.1	37	3.5	175	16	40	3.4	418	28	69	5.4	6510	260	0.6	0.06	78	6	99	5	0.15	0.023	0.0206	0.0012	48.5437
JJJD_17_18	171	15	5	1	585	37	1.3	0.12	0	0	6.4	0.4	0.02	0.01	0.5	0.1	1.5	0.3	0.4	0.07	10	1	3	0.4	43	3.8	17	1.3	91	7	20	1.3	234	13	41	2	7430	300	0.6	0.07	45	8	73	14	0.148	0.03	0.0193	0.0011	51.8135
JJJD_17_19	312	21	7.1	1	1623	62	1.7	0.12	Below LOD	1	12	0.5	0.11	0.02	2.3	0.3	5.1	0.4	1.3	0.1	32	1	11	0.4	132	5.2	51	2.1	260	10	56	2.2	544	21	103	4.8	8380	300	0.9	0.07	108	5	123	5	0.117	0.017	0.0191	0.001	52.356
JJJD_17_20	164	17	7.9	1	939	87	1	0.08	Below LOD	1	7.2	0.3	0.04	0.01	0.8	0.2	2.7	0.4	0.7	0.11	17	2	6	0.7	69	6.8	27	2.6	135	12	29	2.3	282	19	53	4.3	6510	180	0.5	0.05	53	5	58	4	0.111	0.029	0.019	0.0011	52.6316
JJJD_17_21	313	20	11.4	1.2	1953	85	1.5	0.11	0.09	0.02	12.4	0.8	0.18	0.03	3.1	0.4	6.7	0.7	1.5	0.13	42	2	15	0.8	164	9.6	59	3	289	15	62	3.4	581	36	109	5.5	6480	320	0.8	0.07	142	10	153	12	0.219	0.03	0.0204	0.0011	49.0196
JJJD_17_22	189	22	4.3	1.1	848	51	1.1	0.11	Below LOD	1	8.8	0.5	0.02	0.01	0.7	0.2	1.4	0.3	0.5	0.08	14	1	5	0.4	67	4.3	26	1.5	136	9	32	1.6	332	14	66	3.2	10450	470	0.7	0.1	68	3	97	7	0.139	0.021	0.0191	0.001	52.356
JJJD_17_23	140	13	7.8	1.2	668	29	1.2	0.09	0.09	0.03	7.6	0.4	0.02	0.01	0.3	0.1	1	0.2	0.3	0.05	9	1	4	0.2	51	2.6	20	1	110	5	27	1.1	279	12	58	2.3	11090	280	0.7	0.06	59	4	77	5	0.279	0.05	0.0195	0.0014	51.2821
JJJD_17_24	208	20	5.6	0.9	746	70	1.3	0.09	0	0	5.4	0.2	0.03	0.01	0.7	0.2	1.6	0.3	0.4	0.06	12	1	5	0.5	58	5.5	23	2.2	124	12	29	2.4	305	20	65	4.6	10960	320	0.8	0.06	48	1	94	3	0.126	0.022	0.0193	0.001	51.8135
JJJD_17_25	192	19	6.7	1.2	629	66	1.2	0.12	0.03	0.01	6	0.4	0.03	0.01	0.4	0.1	1.5	0.3	0.3	0.07	10	1	4	0.5	46	4.9	19	2	94	10	23	2	242	15	43	3	7460	200	0.6	0.05	40	3	58	2	0.19	0.036	0.0208	0.0012	48.0769
JJJD_17_26	212	18	5.9	0.9	1035	82	1.3	0.11	Below LOD	1	9	0.4	0.04	0.01	1.2	0.2	2.6	0.3	0.7	0.09	20	2	7	0.6	84	7.6	32	2.7	165	13	37	2.6	386	21	76	4.8	10710	340	0.8	0.06	72	4	90	3	0.136	0.022	0.0194	0.001	51.5464
JJJD_17_27	175	20	7.5	1.3	812	50	1.3	0.17	Below LOD	1	6.7	0.5	0.01	0.01	0.2	0.1	1.2	0.3	0.2	0.05	11	1	5	0.4	60	4.1	25	1.5	122	7	30	2	298	15	53	3.1	8150	380	0.6	0.09	49	3	79	4	0.151	0.023	0.0202	0.001	49.505
JJJD_17_28	292	26	8.2	1.1	1950	170	1.9	0.15	0.01	0.01	14.9	0.9	0.12	0.03	2.6	0.3	6.1	0.7	1.3	0.17	37	4	13	1.3	166	15	69	6.1	328	27	75	5.2	716	48	140	10	9660	260	1	0.08	208	18	201	10	0.129	0.017	0.0197	0.0009	50.7614
JJJD_17_29	196	26	8.8	1.6	1224	36	1.5	0.15	0.02	0.01	9.5	0.4	0.05	0.02	1.3	0.2	4	0.4	1	0.13	25	2	9	0.4	106	4.2	42	1.4	187	6	42	1.4	409	15	80	2.7	9080	290	0.7	0.07	79	3	87	4	0.47	0.11	0.0196	0.0019	51.0204
JJJD_17_30	308	25	10.9	1.6	2008	65	3.6	0.24	0	0	17.9	0.8	0.15	0.03	3	0.3	6.6	0.5	1.7	0.15	36	2	14	0.7	176	6.5	70	2.5	307	12	70	2.6	739	28	127	4.5	8000	250	0.9	0.07	161	7	174	6	0.168	0.027	0.0195	0.001	51.2821
JJJD_17_31	177	17	8.7	1.1	980	120	2.5	0.2	0	0	8.6	0.5	0.06	0.02	1.4	0.3	2.7	0.4	0.8	0.13	18	3	6	0.9	82	11	35	4.4	149	17	35	3.8	358	31	66	6.5	8770	290	0.6	0.05	62	8	77	5	0.162	0.032	0.0192	0.0011	52.0833
JJJD_17_32	199	15	5.1	1	736	22	3.2	0.24	0.03	0.01	7.8	0.3	0.02	0.01	0.3	0.1	1.2	0.2	0.3	0.05	10	1	4	0.2	62	2.3	28	0.9	125	4	32	0.9	338	10	65	2.2	12350	350	1	0.08	49	2	96	3	0.139	0.022	0.0191	0.0011	52.356
JJJD_17_33	89	15	4.7	1	340	26	2.3	0.17	Below LOD	1	5.2	0.4	0.01	0.01	0.3	0.1	0.7	0.2	0.2	0.05	4	1	2	0.2	24	2.1	11	0.9	52	4	15	1.3	180	16	36	2.8	8530	310	0.5	0.05	45	8	82	12	0.133	0.029	0.02	0.0012	50
JJJD_17_34	274	31	9.9	1.4	2080	310	3.5	0.3	0.15	0.04	14.8	1.5	0.17	0.04	3.1	0.6	5.8	1	1.4	0.23	37	6	14	2.2	188	30	83	13	356	55	79	12	770	110	156	22	11080	280	1	0.08	214	39	190	25	0.251	0.037	0.0209	0.0011	47.8469
JJJD_17_35	186	24	8.5	1.6	794	43	2.1	0.31	0.38	0.08	8	0.5	0.15	0.04	1.6	0.3	2.9	0.5	0.8	0.13	16	1	6	0.4	71	5.2	29	2	126	6	33	1.9	365	25	63	2.8	7830	310	0.5	0.05	96	6	191	14	0.297	0.045	0.0211	0.0011	47.3934
JJJD_17_36	185	16	5.5	1.2	679	47	2	0.2	0.01	0.01	7.8	0.3	0.03	0.01	0.5	0.1	1.5	0.3	0.4	0.08	12	1	4	0.4	57	4.2	24	1.7	110	7	26	1.4	287	13	53	3.1	10120	320	0.6	0.06	38	2	65	3	0.159	0.044	0.0196	0.0014	51.0204
JJJD_17_37	294	22	9	1.7	1315	88	2.6	0.24	Below LOD	1	11.4	0.6	0.08	0.02	1.4	0.2	3.6	0.4	0.9	0.13	23	2	8	0.6	109	7	47	3.2	200	14	48	2.9	514	29	93	5.5	8500	310	0.9	0.08	92	6	119	6	0.15	0.026	0.0191	0.001	52.356
JJJD_17_38	232	25	11.8	2.3	1440	64	2	0.23	0.07	0.04	12.6	0.8	0.13	0.03	2	0.3	4.3	0.6	1.1	0.14	26	2	9	0.5	127	6.3	51	2.2	219	10	51	2.1	527	23	94	4.2	9440	520	0.7	0.08	122	5	125	5	0.144	0.024	0.0208	0.0011	48.0769
JJJD_17_39	226	18	4.9	1.2	986	42	2.1	0.19	0.06	0.02	10.1	0.6	0.07	0.02	1.1	0.2	2.6	0.3	0.7	0.08	16	1	6	0.3	84	4	34	1.4	152	7	38	1.7	412	20	71	2.9	9000	370	0.8	0.08	67	3	93	4	0.223	0.035	0.0215	0.0011	46.5116
JJJD_17_40	136	17	2.3	0.9	419	11	1.9	0.17	Below LOD	1	6.4	0.3	0.01	0.01	0.2	0.1	0.9	0.2	0.2	0.05	5	0	2	0.1	28	1.3	13	0.4	68	2	19	0.8	235	8	48	1.6	10560	310	0.7	0.07	51	2	104	3	0.15	0.027	0.0207	0.0012	48.3092
JJJD_18_1	325	27	3.9	0.8	670	29	1.3	0.16	Below LOD	1	8.2	0.4	0.01	0.01	0.3	0.1	1	0.3	0.2	0.05	7	0	3	0.2	48	2.4	20	1.1	105	4	29	1.2	337	12	66	2.5	11760	320	0.8	0.07	70	3	139	5	0.138	0.025	0.0196	0.0008	51.0204
JJJD_18_2	395	28	7.7	1	1680	58	0.9	0.12	Below LOD	1	8.4	0.3	0.07	0.02	1.6	0.3	5.9	0.6	1.1	0.1	34	2	13	0.5	163	6.3	59	1.9	262	10	61	2.1	605	16	102	3.1	12000	290	0.6	0.06	96	3	169	13	0.127	0.019	0.0197	0.0007	50.7614
JJJD_18_3	274	34	6.3	1	661	26	0.8	0.15	Below LOD	1	8.6	0.4	Below LOD	1	0.3	0.1	1	0.3	0.4	0.09	8	1	3	0.2	52	2.6	21	1	108	5	29	1.6	329	20	63	4	11160	370	0.5	0.06	61	7	91	9	0.131	0.033	0.0196	0.0008	51.0204
JJJD_18_4	379	36	7.5	1.3	1440	130	1	0.16	Below LOD	1	8.8	0.5	0.04	0.02	0.9	0.2	3.6	0.6	0.6	0.14	26	3	11	1.2	137	13	49	4.7	225	20	56	3.3	515	39	90	6.6	11730	280	0.6	0.08	87	6	115	9	0.12	0.031	0.0194	0.0012	51.5464
JJJD_18_5	442	38	8.1	1.2	1107	89	1.3	0.15	0.04	0.02	10	0.5	0.07	0.02	1	0.2	3.5	0.6	0.7	0.12	19	2	7	0.7	99	8.2	38	3	179	14	46	3.1	500	28	94	5.6	12430	290	0.8	0.08	114	7	182	9	0.149	0.019	0.0202	0.0006	49.505
JJJD_18_6	617	30	7	1.5	1776	63	1	0.16	Below LOD	1	14.4	0.5	0.05	0.02	1.4	0.4	5	0.7	1	0.12	33	2	12	0.6	162	6.3	59	2.5	267	9	63	1.9	617	16	107	3.3	10980	230	0.6	0.07	117	3	123	3	0.131	0.029	0.0194	0.0007	51.5464
JJJD_18_7	478	44	6.8	0.9	957	34	1.1	0.15	Below LOD	1	7.1	0.4	0.01	0.01	0.4	0.1	1.8	0.3	0.4	0.07	14	1	6	0.3	80	3.3	31	1.2	147	5	37	1	374	9	67	1.9	11170	210	0.7	0.05	56	2	98	4	0.162	0.027	0.0193	0.0008	51.8135
JJJD_18_8	485	37	8.1	1.2	750	14	1	0.14	Below LOD	1	4.4	0.2	Below LOD	1	0.4	0.1	1.3	0.3	0.3	0.06	10	1	4	0.2	61	1.6	24	0.7	118	3	29	0.8	302	7	55	0.9	10240	200	0.5	0.07	23	1	49	1	0.165	0.049	0.0196	0.0013	51.0204
JJJD_18_9	311	54	3	1.1	1012	43	1	0.16	Below LOD	1	10.5	0.6	0.04	0.03	0.7	0.2	1.8	0.4	0.4	0.09	12	1	5	0.3	72	4.2	29	1.4	163	9	48	1.7	585	23	129	4.2	13880	520	0.8	0.11	333	37	484	63	0.156	0.01	0.0199	0.0006	50.2513
JJJD_18_10	899	52	5.9	1	1351	58	1.1	0.12	Below LOD	1	7.9	0.4	0.03	0.01	0.9	0.2	2.8	0.4	0.5	0.07	20	1	8	0.5	116	5.2	45	2.1	214	9	52	1.7	539	13	94	3.4	11780	210	0.6	0.06	68	3	115	3	0.132	0.023	0.02	0.0009	50
JJJD_18_11	538	34	7.8	1.2	1727	40	1.3	0.15	Below LOD	1	14.2	0.7	0.06	0.02	1.8	0.3	5.6	0.7	1.3	0.12	33	2	12	0.5	150	3.8	56	1.5	257	7	59	1.6	554	14	101	2.7	10200	250	0.5	0.07	112	4	111	4	0.137	0.029	0.0208	0.0009	48.0769
JJJD_18_12	649	36	4.8	1	1075	20	2.1	0.24	Below LOD	1	12.5	0.4	0.03	0.02	0.7	0.2	2	0.3	0.4	0.08	11	1	5	0.2	66	1.9	29	0.7	168	4	51	1.1	626	13	137	3	11270	200	1.1	0.07	175	4	326	5	0.135	0.015	0.0206	0.0007	48.5437
JJJD_18_13	389	34	5.3	1.1	1045	72	1.1	0.14	0.46	0.19	9.3	0.8	0.12	0.05	1	0.2	3.3	0.4	0.5	0.1	17	2	7	0.7	90	5.9	36	2.2	166	11	40	2.5	413	19	71	4.6	10420	150	0.6	0.07	64	4	106	4	0.167	0.035	0.0198	0.0011	50.5051
JJJD_18_14	747	49	10.6	2.6	2334	59	2	0.3	Below LOD	1	19.7	0.8	0.17	0.05	2.4	0.4	7.4	1	1.5	0.23	44	3	16	0.7	192	7.9	79	3	358	14	82	3.5	793	34	151	5.8	10030	390	0.9	0.13	204	9	187	7	0.157	0.021	0.0196	0.0007	51.0204
JJJD_18_15	200	240	5.1	1.3	1027	74	1.1	0.25	0.04	0.03	10.6	1	0.02	0.02	1.1	0.3	3.1	0.5	0.8	0.11	17	2	6	0.7	79	8.3	32	3.2	157	15	42	4.1	492	50	86	8.4	10540	950	0.7	0.11	101	15	193	32	0.167	0.037	0.0201	0.0011	49.7512
JJJD_18_16	486	42	6.3	1.2	1090	25	1.2	0.12	Below LOD	1	7.3	0.4	0.02	0.01	0.5	0.2	2.1	0.4	0.4	0.08	18	1	7	0.3	85	3.1	36	1.2	174	6	40	1.5	394	17	78	3.2	11870	370	0.6	0.07	58	2	107	4	0.133	0.023	0.0209	0.0009	47.8469
JJJD_18_17	539	60	9	1.9	2130	110	1.6	0.38	0.02	0.02	14.7	0.9	0.19	0.04	3.7	0.7	6.4	0.9	1.7	0.27	40	3	16	1	177	12	70	3.8	332	19	76	4.2	734	34	130	7.6	9290	300	0.7	0.12	154	11	165	6	0.131	0.025	0.0192	0.0008	52.0833
JJJD_18_18	344	34	11.2	1.7	1580	170	1.3	0.19	Below LOD	1	12.6	1	0.06	0.03	1.9	0.5	4.8	0.8	1	0.22	30	4	10	1.1	131	14	52	5.5	244	26	53	5.5	525	54	95	9.5	10240	300	0.6	0.09	103	17	111	13	0.143	0.022	0.0208	0.0009	48.0769
JJJD_18_19	251	20	7.5	1.2	698	30	1	0.16	Below LOD	1	7.8	0.4	0.03	0.02	0.4	0.1	1.8	0.4	0.3	0.07	10	1	4	0.3	52	3.2	22	1.2	107	4	26	0.8	271	8	54	1.7	10760	240	0.5	0.06	44	2	73	2	0.112	0.035	0.0189	0.0009	52.9101
JJJD_18_20	216	17	8.7	1.3	806	55	1.2	0.17	Below LOD	1	8.1	0.5	0.02	0.01	0.7	0.2	2.4	0.4	0.5	0.1	13	1	5	0.5	66	5.5	27	2	131	9	30	1.8	305	18	59	2.7	10490	230	0.6	0.07	50	3	121	8	0.118	0.03	0.0192	0.0008	52.0833
JJJD_18_21	229	16	4.6	1.1	553	10	1.2	0.14	Below LOD	1	6.5	0.3	Below LOD	1	0.1	0.1	0.6	0.2	0.2	0.05	6	1	2	0.1	34	1	16	0.5	91	2	25	0.7	313	9	73	3	11900	260	0.7	0.07	87	7	204	15	0.14	0.022	0.0194	0.0007	51.5464
JJJD_18_22	178	16	5.3	1	863	84	1.2	0.12	Below LOD	1	8.6	0.6	0.03	0.01	0.6	0.2	1.9	0.4	0.3	0.06	12	2	4	0.5	60	6	27	2.6	138	13	35	3.2	369	37	77	8.7	10870	300	0.5	0.05	82	15	129	18	0.122	0.029	0.02	0.0008	50
JJJD_18_23	232	21	9.2	1.4	1210	68	1.6	0.18	Below LOD	1	10.5	0.5	0.06	0.02	1.2	0.2	2.9	0.4	0.6	0.1	19	2	7	0.5	99	6	40	2.5	194	11	45	2.6	455	23	89	5.6	10180	230	0.6	0.06	79	4	109	5	0.131	0.027	0.0197	0.0008	50.7614
JJJD_18_24	219	15	8	1.1	837	37	1	0.14	0.05	0.02	8.8	0.4	0.03	0.01	0.9	0.2	2.1	0.3	0.5	0.07	14	1	5	0.3	67	3.9	28	1.5	136	6	33	1.1	346	11	67	1.9	10940	260	0.6	0.06	60	3	97	3	0.16	0.031	0.0196	0.0009	51.0204
JJJD_18_25	188	14	5.1	1.2	777	20	1.1	0.14	Below LOD	1	8	0.3	0.03	0.01	0.6	0.2	1.7	0.3	0.3	0.08	11	1	4	0.2	59	2.5	25	0.9	126	3	32	1.2	358	16	71	2.4	10520	260	0.7	0.06	59	4	108	8	0.15	0.022	0.0206	0.0008	48.5437
JJJD_18_26	202	14	9	1.4	1507	48	0.8	0.13	Below LOD	1	6.4	0.4	0.06	0.02	1.5	0.3	4.5	0.6	1	0.12	30	2	10	0.6	131	4.9	51	1.6	235	8	51	1.4	472	14	91	2.5	9420	230	0.4	0.05	62	2	85	3	0.113	0.038	0.0196	0.0008	51.0204
JJJD_18_27	182	24	7.5	1.3	1350	240	1.1	0.19	0.03	0.02	12.5	1	0.15	0.06	2.1	0.6	4.9	1.1	0.9	0.23	25	6	9	1.7	117	22	48	8.7	231	40	52	8.1	522	72	106	15	10940	380	0.7	0.12	129	24	164	23	0.146	0.037	0.02	0.001	50
JJJD_18_28	219	15	10.6	1.2	1326	21	1.1	0.14	Below LOD	1	4.7	0.2	0.05	0.02	1.3	0.2	3.4	0.4	0.8	0.1	23	1	8	0.3	111	2.8	45	1	212	5	47	0.9	470	10	93	2.2	9020	160	0.5	0.05	39	1	73	2	0.181	0.027	0.0206	0.0006	48.5437
JJJD_18_29	211	12	5.3	1	1895	33	1.4	0.14	Below LOD	1	14.8	0.4	0.11	0.03	2.3	0.3	6	0.5	1	0.12	30	1	11	0.3	138	2.2	60	1.4	311	6	77	1.6	831	18	168	2.9	11520	210	0.8	0.06	265	7	346	9	0.118	0.03	0.0199	0.001	50.2513
JJJD_18_30	183	20	9.4	2.1	818	22	1.1	0.21	0.18	0.08	6	0.4	0.07	0.03	0.6	0.3	1.1	0.3	0.3	0.07	11	1	4	0.3	64	2.3	27	1.1	129	4	30	1	293	9	60	2.2	9770	300	0.5	0.09	40	2	71	5	0.131	0.014	0.0195	0.0007	51.2821
JJJD_18_31	206	15	9.2	1.3	1052	29	1.2	0.16	0.07	0.03	6.5	0.3	0.06	0.02	0.6	0.1	2.5	0.4	0.5	0.08	17	1	7	0.3	88	3.1	35	1.3	168	6	38	1.1	367	12	68	1.6	9760	220	0.6	0.07	52	2	91	3	0.178	0.038	0.0214	0.0011	46.729
JJJD_18_32	209	14	8.2	1.1	949	27	1	0.13	Below LOD	1	5.4	0.3	0.03	0.01	0.6	0.2	2.1	0.3	0.3	0.07	15	1	6	0.2	77	2.3	32	0.9	153	4	35	1.1	348	8	66	1.9	10120	240	0.5	0.05	37	1	67	2	0.108	0.039	0.0204	0.0011	49.0196
JJJD_18_33	199	16	10.5	1.3	858	31	1	0.13	Below LOD	1	4.9	0.3	0.03	0.02	0.7	0.2	2.6	0.4	0.5	0.08	15	1	6	0.4	71	3.4	30	1.3	141	6	33	1.4	341	19	62	2	9200	270	0.5	0.06	36	4	77	9	0.141	0.035	0.0203	0.0011	49.2611
JJJD_18_34	253	17	8.4	1.1	1621	86	1.1	0.14	Below LOD	1	12.6	0.4	0.08	0.02	2.2	0.3	5.3	0.5	1.2	0.14	32	2	11	0.6	135	8.2	56	3	250	12	57	2.2	544	17	104	3.7	9840	140	0.6	0.05	116	3	125	5	0.145	0.021	0.02	0.0009	50
JJJD_18_35	148	20	6.4	1.4	473	27	0.9	0.12	Below LOD	1	6.4	0.4	Below LOD	1	0.3	0.1	0.6	0.2	0.2	0.05	6	1	2	0.2	34	2.4	15	1	75	5	20	1.4	220	15	43	2.9	10990	430	0.5	0.06	45	10	100	17	0.117	0.029	0.0196	0.0008	51.0204
JJJD_18_36	744	97	8.4	1.1	957	35	1.2	0.16	3.16	0.46	16.8	1	1.1	0.16	5.5	0.9	3.6	0.4	0.8	0.11	18	1	6	0.4	81	3.5	32	1.2	146	5	34	1.3	340	13	66	2	10250	190	0.5	0.05	69	3	106	4	0.183	0.026	0.0216	0.0009	46.2963
JJJD_18_37	191	14	3.6	0.9	1306	25	1.1	0.12	Below LOD	1	12.6	0.4	0.05	0.02	1.4	0.3	3.8	0.4	0.7	0.1	20	1	7	0.2	91	2.5	40	0.9	214	4	57	1.2	659	15	144	3.1	12040	200	0.7	0.08	235	11	317	17	0.127	0.012	0.02	0.0006	50
JJJD_18_38	280	22	10.8	1.7	1306	61	1	0.13	0.01	0.01	7.1	0.3	0.07	0.02	1.6	0.3	4.1	0.4	1	0.14	23	2	9	0.5	113	6.1	45	2.2	209	10	48	1.7	460	13	85	3.5	9330	200	0.4	0.05	46	2	67	1	0.173	0.033	0.0203	0.0011	49.2611
JJJD_18_39	228	24	6	1.6	1264	95	1.9	0.23	0.16	0.07	12.2	0.8	0.17	0.06	1.8	0.5	3.7	0.7	0.7	0.12	22	2	8	0.7	108	9.9	42	3.5	204	14	48	2.9	491	26	107	5.2	10050	280	1	0.13	136	6	279	11	0.29	0.1	0.0204	0.0009	49.0196
	UTM [19J]
Sample Locations	E	S
RRBC-02	367616	6962368
RRBC-05	367568	6957280
RRBC-06	371183	6958135
RRBC-08	367562	6953897
RRBC-09	366519	6953228
P1	369700	6961045
P2	370687	6961464
[truncated: 12 more columns]
